# Supplementary material for: Impact of spectacle use on academic performance among Vietnamese adolescents with reduced visual acuity and myopia: A school-based study
Source: PLoS One. 2025 May 12;20(5):e0322534. doi: 10.1371/journal.pone.0322534 (PMC12068628; doi:10.1371/journal.pone.0322534)
Supplement: S1 File — (CSV) [file pone.0322534.s001.csv]

ID	Gender	A1	A2	A3.1	A3.2	A3.3	A3.4	A4	A5	A6	A7	A7.1	A7.2	A8	A8.1	A9	A10.1_typ	A10.1_weekend	A10.2_typ	A10.2_weekend	A10.3_typ	A10.3_weekend	A10.4_typ	A10.4_weekend	A10.5_typ	A10.5_weekend	A11.1_typ	A11.1_weekend	A11.2_typ	A11.2_weekend	A11.3_typ	A11.3_weekend	A12	A13	A14	A15	A16	A17	A17.1	B1_Nakedvision_R	B1_Nakedvision_L	B1_Nakedvision_B	B1_Glassesvision_R	B1_Glassesvision_L	B1_Glassesvision_B	B1_Sphere.R	B1_Sphere.L	B1_Cylinder.R	B1_Cylinder.L
1	1.00	1.00	1	1.00	2.00	1.00	2.00	2.00	2.00	4.00	1.00	9.00	2.00	2.00	.	2.00	3.00	3.00	3.00	2.00	3.00	3.00	1.00	1.00	.	.	2.00	3.00	2.00	3.00	2.00	2.00	6.00	2.00	.	.	.	2.00	.	10.00	10.00	10.00	.	.	.	.	.	.	.
2	1.00	1.00	1	2.00	1.00	1.00	2.00	2.00	2.00	3.00	1.00	10.00	3.00	2.00	.	1.00	2.00	2.00	1.00	1.00	2.00	2.00	1.00	1.00	.	.	2.00	3.00	1.00	3.00	.	.	4.00	1.00	4.00	2.00	4.00	1.00	3.00	2.00	1.00	2.00	.	.	.	-2.75	-2.75	.	.
3	1.00	1.00	1	1.00	1.00	1.00	2.00	2.00	2.00	4.00	1.00	19.50	6.00	2.00	.	2.00	2.00	2.00	2.00	2.00	3.00	3.00	1.00	2.00	.	.	3.00	3.00	2.00	3.00	.	.	3.00	1.00	3.00	2.00	2.00	1.00	4.00	4.00	4.00	4.00	9.00	9.00	9.00	.	.	.	.
4	1.00	1.00	1	1.00	2.00	1.00	1.00	3.00	3.00	3.00	1.00	9.00	3.00	2.00	.	1.00	2.00	2.00	3.00	3.00	4.00	2.00	1.00	2.00	.	.	2.00	1.00	1.00	1.00	.	.	5.00	1.00	1.00	2.00	2.00	2.00	.	4.00	2.00	4.00	6.00	3.00	6.00	-1.00	-1.50	.	.
5	1.00	1.00	1	1.00	2.00	2.00	2.00	2.00	2.00	3.00	1.00	15.00	6.00	2.00	.	1.00	2.00	2.00	2.00	2.00	3.00	2.00	1.00	1.00	.	.	1.00	2.00	1.00	2.00	.	.	6.00	2.00	.	.	.	1.00	1.00	10.00	10.00	10.00	.	.	.	.	.	.	.
6	2.00	1.00	1	1.00	2.00	1.00	2.00	2.00	3.00	3.00	1.00	4.00	2.00	2.00	.	2.00	3.00	3.00	2.00	3.00	3.00	2.00	1.00	1.00	.	.	2.00	2.00	3.00	4.00	.	.	7.00	2.00	.	.	.	2.00	.	10.00	10.00	10.00	.	.	.	.	.	.	.
7	2.00	1.00	1	1.00	1.00	1.00	2.00	2.00	2.00	2.00	1.00	10.00	4.00	2.00	.	2.00	2.00	2.00	2.00	2.00	2.00	3.00	1.00	1.00	.	.	1.00	2.00	1.00	1.00	.	.	5.00	2.00	.	.	.	1.00	4.00	10.00	10.00	10.00	.	.	.	.	.	.	.
8	2.00	1.00	1	1.00	2.00	2.00	2.00	3.00	2.00	4.00	1.00	7.00	2.00	2.00	.	2.00	1.00	1.00	2.00	3.00	2.00	2.00	2.00	3.00	.	.	2.00	3.00	1.00	1.00	.	.	6.00	2.00	.	.	.	1.00	1.00	10.00	10.00	10.00	.	.	.	.	.	.	.
9	1.00	1.00	1	2.00	1.00	2.00	2.00	2.00	2.00	3.00	1.00	10.00	2.00	2.00	.	1.00	2.00	2.00	2.00	2.00	2.00	3.00	1.00	1.00	.	.	1.00	1.00	2.00	2.00	.	.	7.00	1.00	4.00	1.00	4.00	1.00	3.00	5.00	1.00	5.00	6.00	8.00	8.00	-2.25	-2.25	-0.50	-0.75
10	1.00	1.00	0	2.00	1.00	1.00	2.00	1.00	2.00	3.00	1.00	6.00	3.00	2.00	.	1.00	2.00	2.00	3.00	4.00	1.00	1.00	1.00	1.00	.	.	3.00	4.00	3.00	4.00	.	.	4.00	2.00	.	.	.	2.00	.	10.00	10.00	10.00	.	.	.	.	.	.	.
11	2.00	1.00	1	2.00	2.00	1.00	2.00	2.00	2.00	3.00	1.00	9.00	4.00	2.00	.	1.00	2.00	2.00	1.00	3.00	2.00	2.00	3.00	1.00	.	.	2.00	2.00	3.00	1.00	.	.	7.00	2.00	.	.	.	1.00	2.00	10.00	10.00	10.00	.	.	.	.	.	.	.
12	1.00	1.00	2	1.00	2.00	1.00	2.00	1.00	2.00	3.00	1.00	9.00	4.00	2.00	.	3.00	3.00	1.00	2.00	3.00	1.00	1.00	3.00	1.00	.	.	3.00	1.00	1.00	1.00	.	.	5.00	2.00	.	.	.	1.00	3.00	10.00	10.00	10.00	.	.	.	.	.	.	.
13	2.00	1.00	2	1.00	1.00	1.00	1.00	2.00	2.00	3.00	2.00	.	.	1.00	3.00	2.00	1.00	1.00	3.00	4.00	2.00	2.00	1.00	1.00	.	.	1.00	4.00	1.00	1.00	.	.	7.00	2.00	.	.	.	1.00	3.00	10.00	10.00	10.00	.	.	.	.	.	.	.
14	2.00	1.00	2	2.00	2.00	1.00	2.00	2.00	2.00	2.00	1.00	10.00	3.00	2.00	.	2.00	2.00	1.00	3.00	3.00	2.00	1.00	2.00	1.00	.	.	1.00	1.00	2.00	2.00	.	.	6.00	1.00	1.00	1.00	4.00	1.00	3.00	1.00	3.00	3.00	.	.	.	-1.75	-1.50	.	.
15	2.00	1.00	2	1.00	2.00	2.00	2.00	2.00	3.00	4.00	1.00	4.50	2.00	2.00	.	3.00	1.00	2.00	1.00	2.00	3.00	3.00	2.00	1.00	.	.	2.00	2.00	1.00	1.00	.	.	6.00	2.00	.	.	.	2.00	.	10.00	10.00	10.00	.	.	.	.	.	.	.
16	1.00	1.00	2	2.00	2.00	1.00	2.00	3.00	2.00	3.00	1.00	6.00	5.00	2.00	.	1.00	2.00	3.00	2.00	3.00	1.00	1.00	1.00	1.00	.	.	1.00	1.00	2.00	2.00	.	.	7.00	2.00	.	.	.	2.00	.	7.00	9.00	9.00	.	.	.	.	.	.	.
17	2.00	1.00	1	1.00	2.00	1.00	2.00	2.00	2.00	3.00	1.00	17.00	6.00	2.00	.	1.00	2.00	3.00	2.00	2.00	2.00	3.00	1.00	1.00	.	.	2.00	2.00	2.00	2.00	1.00	2.00	6.00	2.00	.	.	.	2.00	.	10.00	10.00	10.00	.	.	.	.	.	.	.
18	2.00	2.00	2	2.00	1.00	1.00	2.00	2.00	2.00	2.00	1.00	7.50	4.00	2.00	.	1.00	3.00	3.00	3.00	3.00	2.00	3.00	1.00	3.00	.	.	1.00	3.00	1.00	1.00	.	.	7.00	2.00	.	.	.	1.00	3.00	2.00	10.00	10.00	.	.	.	-2.00	.	.	.
19	1.00	1.00	1	1.00	1.00	2.00	2.00	2.00	3.00	3.00	1.00	11.50	5.00	2.00	.	1.00	2.00	2.00	3.00	3.00	3.00	3.00	1.00	1.00	.	.	4.00	4.00	1.00	1.00	.	.	6.00	2.00	.	.	.	1.00	2.00	10.00	10.00	10.00	.	.	.	.	.	.	.
20	2.00	1.00	0	2.00	2.00	1.00	2.00	2.00	2.00	3.00	1.00	10.00	5.00	2.00	.	3.00	3.00	3.00	3.00	3.00	3.00	3.00	1.00	1.00	.	.	1.00	1.00	1.00	1.00	.	.	3.00	2.00	.	.	.	2.00	.	10.00	10.00	10.00	.	.	.	.	.	.	.
21	2.00	1.00	1	1.00	1.00	1.00	2.00	3.00	2.00	4.00	1.00	13.50	6.00	2.00	.	2.00	3.00	4.00	3.00	3.00	1.00	1.00	3.00	4.00	.	.	2.00	2.00	4.00	3.00	.	.	6.00	2.00	.	.	.	1.00	1.00	4.00	9.00	9.00	.	.	.	-1.00	-0.50	.	.
22	2.00	1.00	1	1.00	2.00	1.00	1.00	2.00	2.00	3.00	1.00	12.00	5.00	2.00	.	1.00	3.00	2.00	2.00	2.00	2.00	2.00	1.00	1.00	.	.	2.00	1.00	1.00	1.00	.	.	5.00	1.00	1.00	2.00	3.00	2.00	.	1.00	1.00	1.00	4.00	4.00	4.00	-2.75	-3.50	.	.
23	2.00	1.00	1	1.00	1.00	2.00	2.00	3.00	3.00	4.00	1.00	17.00	5.00	2.00	.	2.00	2.00	1.00	3.00	1.00	1.00	1.00	2.00	1.00	.	.	4.00	4.00	4.00	3.00	.	.	6.00	2.00	.	.	.	1.00	3.00	4.00	6.00	6.00	.	.	.	-1.00	-0.50	.	.
24	1.00	1.00	1	2.00	2.00	1.00	2.00	2.00	2.00	4.00	1.00	3.00	2.00	1.00	4.00	1.00	1.00	1.00	3.00	3.00	2.00	3.00	1.00	1.00	.	.	1.00	1.00	2.00	2.00	.	.	6.00	2.00	.	.	.	1.00	1.00	10.00	10.00	10.00	.	.	.	.	.	.	.
25	1.00	1.00	3	1.00	2.00	1.00	2.00	3.00	2.00	3.00	2.00	.	.	1.00	6.00	1.00	2.00	2.00	3.00	3.00	2.00	3.00	1.00	1.00	.	.	1.00	3.00	2.00	2.00	.	.	7.00	2.00	.	.	.	1.00	3.00	10.00	10.00	10.00	.	.	.	.	.	.	.
26	1.00	1.00	1	2.00	2.00	2.00	2.00	3.00	2.00	4.00	1.00	7.50	2.00	2.00	.	1.00	1.00	1.00	1.00	2.00	1.00	1.00	1.00	1.00	.	.	1.00	1.00	1.00	1.00	.	.	5.00	2.00	.	.	.	2.00	.	9.00	10.00	10.00	.	.	.	.	.	.	.
27	1.00	1.00	1	1.00	2.00	1.00	2.00	2.00	2.00	3.00	1.00	3.00	2.00	1.00	.	3.00	2.00	3.00	3.00	4.00	3.00	3.00	1.00	1.00	.	.	2.00	2.00	2.00	3.00	.	.	4.00	2.00	.	.	.	2.00	.	10.00	10.00	10.00	.	.	.	.	.	.	.
28	2.00	1.00	1	1.00	2.00	1.00	2.00	2.00	2.00	4.00	1.00	6.00	2.00	2.00	.	1.00	2.00	2.00	2.00	2.00	2.00	2.00	2.00	2.00	.	.	1.00	2.00	1.00	2.00	.	.	7.00	2.00	.	.	.	1.00	3.00	9.00	7.00	9.00	.	.	.	.	.	.	.
29	1.00	1.00	1	1.00	1.00	1.00	2.00	3.00	2.00	3.00	1.00	6.00	2.00	2.00	.	2.00	2.00	2.00	3.00	4.00	3.00	4.00	1.00	1.00	.	.	2.00	3.00	2.00	3.00	.	.	6.00	2.00	.	.	.	1.00	1.00	10.00	10.00	10.00	.	.	.	.	.	.	.
30	1.00	1.00	1	1.00	2.00	1.00	2.00	2.00	2.00	4.00	1.00	13.00	4.00	2.00	.	2.00	3.00	4.00	3.00	3.00	3.00	3.00	2.00	2.00	.	.	1.00	1.00	3.00	3.00	.	.	6.00	2.00	.	.	.	2.00	.	7.00	9.00	10.00	.	.	.	.	.	.	.
31	2.00	1.00	0	1.00	2.00	1.00	2.00	3.00	2.00	4.00	1.00	6.00	2.00	1.00	4.50	2.00	2.00	2.00	4.00	3.00	2.00	2.00	2.00	2.00	.	.	3.00	1.00	3.00	3.00	.	.	6.00	1.00	3.00	3.00	3.00	1.00	3.00	3.00	1.00	3.00	10.00	7.00	10.00	.	.	.	.
32	2.00	1.00	1	1.00	2.00	1.00	2.00	3.00	2.00	3.00	1.00	10.00	3.00	2.00	.	1.00	3.00	3.00	1.00	3.00	3.00	4.00	1.00	1.00	.	.	1.00	1.00	1.00	1.00	.	.	6.00	2.00	.	.	.	2.00	.	10.00	10.00	10.00	.	.	.	.	.	.	.
33	1.00	1.00	1	2.00	2.00	1.00	2.00	3.00	2.00	4.00	1.00	3.00	2.00	2.00	.	1.00	3.00	3.00	2.00	2.00	3.00	3.00	1.00	1.00	.	.	1.00	1.00	3.00	3.00	.	.	6.00	2.00	.	.	.	1.00	3.00	9.00	10.00	10.00	.	.	.	.	.	.	.
34	1.00	1.00	0	1.00	2.00	1.00	2.00	2.00	2.00	3.00	1.00	13.50	5.00	2.00	.	2.00	2.00	1.00	2.00	2.00	3.00	3.00	1.00	1.00	.	.	2.00	1.00	3.00	3.00	.	.	6.00	2.00	.	.	.	2.00	.	10.00	10.00	10.00	.	.	.	.	.	.	.
35	2.00	1.00	1	1.00	1.00	1.00	2.00	3.00	2.00	3.00	1.00	6.00	5.00	1.00	4.50	1.00	1.00	1.00	1.00	1.00	3.00	3.00	1.00	1.00	.	.	3.00	2.00	1.00	1.00	.	.	5.00	2.00	.	.	.	2.00	.	10.00	10.00	10.00	.	.	.	.	.	.	.
36	1.00	1.00	0	2.00	1.00	1.00	2.00	2.00	2.00	4.00	1.00	9.00	4.00	2.00	.	2.00	2.00	2.00	1.00	2.00	1.00	2.00	3.00	1.00	.	.	1.00	1.00	1.00	2.00	.	.	5.00	2.00	.	.	.	2.00	.	10.00	10.00	10.00	.	.	.	.	.	.	.
37	1.00	1.00	1	2.00	2.00	1.00	2.00	2.00	2.00	3.00	1.00	12.00	4.00	2.00	.	1.00	3.00	3.00	3.00	3.00	3.00	4.00	1.00	1.00	.	.	1.00	3.00	1.00	3.00	.	.	7.00	2.00	.	.	.	1.00	3.00	10.00	10.00	10.00	.	.	.	.	.	.	.
38	1.00	1.00	1	1.00	2.00	1.00	1.00	2.00	2.00	3.00	1.00	6.00	3.00	2.00	.	1.00	2.00	2.00	3.00	2.00	2.00	3.00	1.00	1.00	2.00	1.00	3.00	2.00	3.00	3.00	.	.	6.00	2.00	.	.	.	2.00	.	10.00	10.00	10.00	.	.	.	.	.	.	.
39	2.00	1.00	1	2.00	2.00	1.00	1.00	3.00	2.00	4.00	1.00	11.00	5.00	2.00	.	1.00	3.00	3.00	2.00	2.00	2.00	3.00	1.00	1.00	2.00	2.00	3.00	3.00	2.00	2.00	.	.	2.00	2.00	.	.	.	1.00	1.00	10.00	10.00	10.00	.	.	.	.	.	.	.
40	1.00	1.00	1	1.00	2.00	1.00	2.00	3.00	2.00	2.00	1.00	12.00	5.00	2.00	.	3.00	2.00	2.00	2.00	3.00	3.00	1.00	1.00	1.00	.	.	3.00	1.00	3.00	1.00	.	.	6.00	2.00	.	.	.	2.00	.	10.00	10.00	10.00	.	.	.	.	.	.	.
41	2.00	1.00	1	1.00	1.00	2.00	2.00	2.00	2.00	2.00	1.00	7.30	3.00	1.00	8.00	3.00	3.00	1.00	4.00	3.00	2.00	2.00	3.00	2.00	.	.	3.00	2.00	3.00	2.00	.	.	4.00	2.00	.	.	.	1.00	3.00	10.00	10.00	10.00	.	.	.	.	.	.	.
42	1.00	1.00	1	1.00	1.00	1.00	2.00	3.00	2.00	2.00	1.00	2.00	2.00	1.00	21.00	2.00	1.00	1.00	4.00	4.00	2.00	2.00	1.00	1.00	.	.	1.00	1.00	1.00	1.00	.	.	6.00	2.00	.	.	.	1.00	1.00	10.00	10.00	10.00	.	.	.	.	.	.	.
43	1.00	1.00	1	1.00	1.00	1.00	2.00	3.00	2.00	4.00	1.00	9.00	2.00	1.00	4.00	1.00	2.00	4.00	2.00	2.00	2.00	2.00	2.00	2.00	.	.	4.00	4.00	2.00	3.00	.	.	6.00	1.00	3.00	2.00	4.00	1.00	3.00	1.00	1.00	2.00	7.00	9.00	10.00	.	.	.	.
44	1.00	1.00	1	1.00	2.00	1.00	1.00	3.00	2.00	3.00	1.00	17.50	6.00	1.00	7.50	3.00	3.00	2.00	3.00	3.00	2.00	3.00	2.00	2.00	.	.	3.00	2.00	2.00	1.00	.	.	4.00	1.00	4.00	3.00	1.00	2.00	.	7.00	9.00	9.00	.	.	.	.	.	.	.
45	1.00	1.00	1	1.00	1.00	1.00	2.00	2.00	2.00	3.00	2.00	.	.	1.00	7.30	1.00	3.00	1.00	2.00	1.00	3.00	1.00	1.00	1.00	3.00	1.00	2.00	1.00	4.00	1.00	.	.	5.00	1.00	3.00	2.00	2.00	1.00	3.00	10.00	8.00	10.00	.	.	.	.	.	.	.
46	2.00	1.00	1	1.00	2.00	1.00	2.00	2.00	2.00	4.00	1.00	15.00	6.00	2.00	.	2.00	2.00	3.00	2.00	3.00	2.00	3.00	1.00	1.00	.	.	3.00	2.00	2.00	2.00	.	.	5.00	2.00	.	.	.	1.00	2.00	9.00	10.00	10.00	.	.	.	.	.	.	.
47	2.00	1.00	1	1.00	2.00	1.00	2.00	2.00	2.00	4.00	1.00	4.00	2.00	1.00	2.00	3.00	2.00	1.00	1.00	2.00	2.00	3.00	3.00	2.00	.	.	2.00	2.00	2.00	2.00	.	.	5.00	1.00	1.00	3.00	2.00	2.00	.	3.00	2.00	3.00	8.00	9.00	9.00	.	.	.	.
48	2.00	1.00	1	1.00	1.00	1.00	2.00	2.00	2.00	4.00	1.00	9.00	3.00	1.00	4.50	1.00	2.00	1.00	3.00	3.00	3.00	4.00	1.00	1.00	.	.	1.00	1.00	2.00	2.00	.	.	5.00	2.00	.	.	.	1.00	1.00	10.00	10.00	10.00	.	.	.	.	.	.	.
49	2.00	1.00	2	2.00	2.00	1.00	2.00	3.00	2.00	4.00	1.00	10.00	4.00	2.00	.	1.00	4.00	4.00	2.00	3.00	4.00	4.00	1.00	1.00	.	.	1.00	1.00	3.00	1.00	.	.	6.00	2.00	.	.	.	2.00	.	10.00	10.00	10.00	.	.	.	.	.	.	.
50	1.00	1.00	1	1.00	2.00	1.00	2.00	2.00	2.00	3.00	1.00	10.50	5.00	1.00	3.00	1.00	1.00	1.00	3.00	3.00	3.00	3.00	1.00	1.00	.	.	2.00	2.00	2.00	2.00	.	.	5.00	2.00	.	.	.	2.00	.	10.00	10.00	10.00	.	.	.	.	.	.	.
51	1.00	1.00	1	1.00	2.00	1.00	2.00	2.00	2.00	2.00	1.00	13.50	6.00	1.00	9.00	1.00	2.00	2.00	3.00	3.00	3.00	3.00	1.00	1.00	.	.	3.00	3.00	3.00	3.00	.	.	3.00	2.00	.	.	.	2.00	.	10.00	10.00	10.00	.	.	.	.	.	.	.
52	1.00	1.00	1	1.00	2.00	2.00	2.00	2.00	2.00	3.00	1.00	13.00	4.00	2.00	.	3.00	3.00	4.00	3.00	3.00	3.00	3.00	1.00	1.00	.	.	1.00	1.00	3.00	3.00	.	.	6.00	2.00	.	.	.	1.00	1.00	9.00	10.00	10.00	.	.	.	.	.	.	.
53	2.00	1.00	1	1.00	2.00	1.00	1.00	2.00	2.00	3.00	1.00	6.00	3.00	2.00	.	1.00	4.00	4.00	3.00	3.00	3.00	3.00	1.00	1.00	.	.	3.00	3.00	3.00	3.00	.	.	3.00	2.00	.	.	.	1.00	4.00	9.00	10.00	10.00	.	.	.	.	.	.	.
54	2.00	1.00	1	2.00	1.00	1.00	2.00	3.00	2.00	3.00	2.00	.	.	1.00	14.00	2.00	2.00	2.00	3.00	3.00	4.00	4.00	1.00	1.00	.	.	2.00	2.00	1.00	1.00	.	.	5.00	2.00	.	.	.	1.00	1.00	5.00	5.00	5.00	.	.	.	-2.00	-3.00	-1.50	-2.00
55	1.00	1.00	2	1.00	2.00	1.00	2.00	2.00	2.00	4.00	1.00	10.50	4.00	2.00	.	1.00	2.00	2.00	3.00	3.00	3.00	3.00	1.00	1.00	.	.	2.00	2.00	3.00	3.00	.	.	5.00	1.00	1.00	2.00	4.00	1.00	2.00	1.00	1.00	2.00	7.00	7.00	9.00	.	.	.	.
56	1.00	1.00	1	1.00	2.00	1.00	1.00	3.00	2.00	4.00	1.00	7.00	4.00	1.00	6.00	2.00	2.00	2.00	3.00	3.00	3.00	3.00	2.00	2.00	.	.	2.00	1.00	2.00	1.00	.	.	6.00	2.00	.	.	.	2.00	.	10.00	10.00	10.00	.	.	.	.	.	.	.
57	2.00	1.00	1	1.00	2.00	1.00	2.00	3.00	2.00	4.00	1.00	18.00	6.00	2.00	.	3.00	3.00	3.00	4.00	3.00	3.00	2.00	3.00	3.00	.	.	4.00	4.00	3.00	3.00	.	.	4.00	2.00	.	.	.	1.00	2.00	9.00	10.00	10.00	.	.	.	.	.	.	.
58	2.00	1.00	1	1.00	2.00	2.00	2.00	2.00	2.00	2.00	1.00	6.00	3.00	2.00	.	2.00	2.00	2.00	2.00	2.00	1.00	2.00	1.00	1.00	.	.	3.00	3.00	2.00	2.00	.	.	7.00	1.00	1.00	2.00	3.00	1.00	1.00	2.00	1.00	2.00	8.00	7.00	9.00	.	.	.	.
59	1.00	1.00	1	1.00	2.00	2.00	2.00	3.00	3.00	4.00	1.00	10.50	4.00	2.00	.	3.00	1.00	3.00	2.00	1.00	2.00	3.00	1.00	1.00	.	.	3.00	3.00	3.00	3.00	.	.	7.00	2.00	.	.	.	1.00	3.00	8.00	10.00	10.00	.	.	.	.	.	.	.
60	2.00	1.00	2	1.00	2.00	1.00	2.00	2.00	2.00	4.00	1.00	14.00	5.00	2.00	.	1.00	1.00	2.00	1.00	2.00	2.00	3.00	1.00	1.00	.	.	1.00	2.00	1.00	1.00	.	.	5.00	1.00	1.00	2.00	2.00	2.00	.	1.00	0.00	1.00	7.00	7.00	8.00	.	.	.	.
61	1.00	3.00	2	1.00	2.00	2.00	1.00	3.00	2.00	3.00	2.00	.	.	1.00	12.00	3.00	2.00	3.00	3.00	3.00	2.00	1.00	1.00	1.00	.	.	1.00	3.00	1.00	3.00	.	.	5.00	2.00	.	.	.	2.00	.	10.00	10.00	10.00	.	.	.	.	.	.	.
62	1.00	1.00	0	2.00	2.00	2.00	2.00	2.00	2.00	4.00	1.00	17.00	5.00	2.00	.	1.00	1.00	1.00	1.00	3.00	4.00	4.00	1.00	1.00	.	.	1.00	1.00	3.00	2.00	.	.	5.00	2.00	.	.	.	1.00	1.00	9.00	10.00	10.00	.	.	.	.	.	.	.
63	2.00	1.00	1	1.00	1.00	1.00	2.00	2.00	2.00	3.00	1.00	8.00	4.00	2.00	.	2.00	3.00	3.00	2.00	2.00	2.00	2.00	3.00	3.00	.	.	3.00	3.00	3.00	3.00	.	.	5.00	1.00	1.00	2.00	4.00	1.00	2.00	2.00	2.00	2.00	7.00	7.00	9.00	.	.	.	.
64	1.00	1.00	1	1.00	2.00	1.00	2.00	3.00	2.00	3.00	1.00	10.50	4.00	2.00	.	1.00	2.00	2.00	1.00	2.00	2.00	2.00	1.00	1.00	.	.	1.00	3.00	1.00	3.00	.	.	5.00	2.00	.	.	.	1.00	3.00	10.00	10.00	10.00	.	.	.	.	.	.	.
65	1.00	1.00	1	1.00	1.00	1.00	2.00	3.00	2.00	3.00	1.00	3.00	2.00	1.00	4.50	1.00	4.00	4.00	3.00	3.00	1.00	1.00	3.00	1.00	.	.	1.00	1.00	3.00	3.00	.	.	7.00	2.00	.	.	.	1.00	1.00	10.00	10.00	10.00	.	.	.	.	.	.	.
66	1.00	1.00	1	2.00	1.00	1.00	2.00	3.00	2.00	3.00	1.00	4.00	2.00	2.00	.	2.00	2.00	3.00	3.00	4.00	4.00	4.00	2.00	3.00	.	.	1.00	2.00	2.00	1.00	.	.	7.00	1.00	1.00	2.00	5.00	1.00	2.00	0.00	0.00	0.00	7.00	6.00	9.00	-6.00	-5.50	-1.50	-2.00
67	1.00	1.00	1	1.00	1.00	1.00	2.00	2.00	2.00	3.00	1.00	21.00	6.00	2.00	.	2.00	2.00	1.00	2.00	2.00	2.00	1.00	2.00	4.00	.	.	1.00	4.00	4.00	4.00	.	.	5.00	2.00	.	.	.	1.00	1.00	10.00	10.00	10.00	.	.	.	.	.	.	.
68	2.00	1.00	1	2.00	2.00	1.00	2.00	3.00	3.00	4.00	1.00	10.50	4.00	2.00	2.00	2.00	2.00	3.00	3.00	4.00	2.00	3.00	1.00	2.00	.	.	2.00	4.00	2.00	2.00	.	.	6.00	2.00	.	.	.	1.00	4.00	9.00	9.00	9.00	.	.	.	.	.	.	.
69	2.00	1.00	1	1.00	1.00	1.00	2.00	2.00	2.00	4.00	1.00	12.00	4.00	2.00	.	2.00	3.00	4.00	2.00	3.00	3.00	3.00	3.00	3.00	.	.	1.00	1.00	1.00	1.00	.	.	7.00	2.00	.	.	.	2.00	.	10.00	10.00	10.00	.	.	.	.	.	.	.
70	1.00	1.00	1	1.00	1.00	1.00	2.00	2.00	2.00	3.00	1.00	6.50	2.00	1.00	9.50	1.00	2.00	2.00	1.00	4.00	3.00	3.00	3.00	3.00	.	.	1.00	1.00	3.00	1.00	.	.	7.00	1.00	1.00	2.00	1.00	2.00	.	1.00	2.00	3.00	10.00	10.00	10.00	.	.	.	.
71	2.00	1.00	1	1.00	2.00	2.00	2.00	3.00	2.00	3.00	1.00	10.00	4.00	2.00	.	2.00	2.00	1.00	1.00	1.00	2.00	2.00	2.00	2.00	.	.	1.00	1.00	1.00	1.00	.	.	5.00	1.00	1.00	2.00	4.00	1.00	1.00	0.00	3.00	3.00	7.00	10.00	10.00	-3.25	-0.75	-1.00	-1.75
72	2.00	1.00	1	1.00	2.00	1.00	2.00	2.00	2.00	3.00	2.00	.	.	1.00	15.00	2.00	2.00	2.00	4.00	4.00	2.00	2.00	1.00	1.00	.	.	2.00	3.00	3.00	1.00	.	.	5.00	1.00	1.00	2.00	4.00	2.00	.	2.00	2.00	3.00	8.00	7.00	8.00	.	.	.	.
73	2.00	3.00	1	1.00	1.00	2.00	2.00	2.00	2.00	3.00	1.00	3.00	2.00	2.00	.	1.00	2.00	2.00	1.00	2.00	1.00	3.00	1.00	1.00	.	.	1.00	3.00	2.00	3.00	.	.	5.00	1.00	1.00	3.00	4.00	1.00	1.00	1.00	10.00	10.00	7.00	10.00	10.00	-2.50	.	-0.50	.
74	1.00	1.00	1	1.00	2.00	1.00	2.00	2.00	2.00	2.00	1.00	14.00	6.00	1.00	3.00	1.00	2.00	2.00	2.00	2.00	3.00	3.00	1.00	1.00	.	.	2.00	2.00	1.00	1.00	.	.	5.00	2.00	.	.	.	1.00	4.00	10.00	10.00	10.00	.	.	.	.	.	.	.
75	1.00	1.00	1	1.00	1.00	1.00	2.00	2.00	2.00	3.00	1.00	11.50	5.00	2.00	.	3.00	2.00	1.00	2.00	1.00	2.00	1.00	1.00	1.00	.	.	2.00	3.00	3.00	3.00	.	.	5.00	2.00	.	.	.	1.00	1.00	7.00	5.00	10.00	.	.	.	0.50	-0.50	.	-0.75
76	2.00	1.00	1	2.00	1.00	1.00	2.00	2.00	2.00	4.00	1.00	10.00	4.00	2.00	.	1.00	2.00	2.00	3.00	3.00	3.00	3.00	1.00	1.00	.	.	1.00	1.00	1.00	1.00	.	.	5.00	2.00	.	.	.	2.00	.	9.00	5.00	10.00	.	.	.	-0.75	-1.00	.	.
77	2.00	1.00	2	1.00	2.00	2.00	2.00	3.00	2.00	3.00	1.00	13.00	5.00	2.00	.	3.00	4.00	1.00	1.00	3.00	1.00	1.00	1.00	1.00	.	.	1.00	3.00	1.00	1.00	.	.	5.00	1.00	1.00	2.00	4.00	1.00	1.00	0.00	0.00	1.00	8.00	7.00	9.00	.	.	.	.
78	2.00	1.00	2	1.00	1.00	1.00	2.00	2.00	2.00	3.00	1.00	15.00	6.00	2.00	.	2.00	1.00	1.00	2.00	2.00	2.00	2.00	1.00	1.00	.	.	1.00	1.00	1.00	1.00	.	.	4.00	1.00	1.00	2.00	4.00	1.00	4.00	0.00	0.00	0.00	6.00	10.00	10.00	-5.50	-5.50	-0.75	-1.25
79	2.00	1.00	1	2.00	2.00	1.00	2.00	3.00	2.00	4.00	1.00	3.00	2.00	1.00	12.50	1.00	2.00	2.00	2.00	2.00	3.00	3.00	1.00	1.00	.	.	1.00	1.00	2.00	1.00	.	.	6.00	1.00	1.00	2.00	3.00	1.00	1.00	1.00	2.00	2.00	5.00	5.00	7.00	-2.25	-3.00	-1.50	-1.25
80	1.00	1.00	0	1.00	2.00	1.00	1.00	3.00	2.00	3.00	1.00	9.00	4.00	2.00	.	3.00	3.00	3.00	3.00	4.00	3.00	3.00	1.00	1.00	.	.	1.00	1.00	2.00	1.00	.	.	5.00	2.00	.	.	.	1.00	2.00	10.00	10.00	10.00	.	.	.	.	.	.	.
81	1.00	1.00	2	1.00	2.00	2.00	2.00	3.00	3.00	3.00	1.00	10.50	4.00	1.00	4.50	3.00	3.00	2.00	3.00	3.00	2.00	2.00	2.00	2.00	.	.	2.00	3.00	1.00	1.00	.	.	7.00	1.00	1.00	2.00	3.00	2.00	.	1.00	1.00	2.00	10.00	9.00	10.00	.	.	.	.
82	1.00	2.00	1	1.00	2.00	1.00	2.00	2.00	3.00	3.00	1.00	6.00	3.00	2.00	.	1.00	3.00	3.00	2.00	2.00	3.00	3.00	3.00	4.00	.	.	2.00	3.00	2.00	3.00	.	.	7.00	2.00	.	.	.	1.00	4.00	10.00	10.00	10.00	.	.	.	.	.	.	.
83	1.00	1.00	2	2.00	1.00	1.00	2.00	2.00	3.00	3.00	1.00	6.00	3.00	2.00	.	1.00	2.00	2.00	3.00	3.00	1.00	1.00	1.00	1.00	.	.	2.00	2.00	3.00	3.00	.	.	6.00	2.00	.	.	.	2.00	.	6.00	8.00	10.00	.	.	.	0.75	0.00	-1.25	-1.00
84	1.00	1.00	1	2.00	2.00	1.00	1.00	2.00	2.00	4.00	1.00	12.00	5.00	2.00	.	3.00	2.00	3.00	2.00	2.00	3.00	3.00	1.00	1.00	.	.	1.00	1.00	3.00	3.00	.	.	7.00	2.00	.	.	.	1.00	3.00	10.00	10.00	10.00	.	.	.	.	.	.	.
85	1.00	1.00	1	1.00	2.00	1.00	2.00	3.00	2.00	3.00	1.00	12.00	5.00	2.00	.	2.00	2.00	1.00	2.00	3.00	2.00	3.00	1.00	4.00	.	.	1.00	2.00	2.00	1.00	.	.	6.00	2.00	.	.	.	1.00	3.00	10.00	10.00	10.00	.	.	.	.	.	.	.
86	2.00	1.00	1	2.00	2.00	1.00	2.00	2.00	2.00	3.00	1.00	16.50	4.00	2.00	.	3.00	1.00	3.00	3.00	2.00	4.00	3.00	3.00	4.00	.	.	3.00	4.00	2.00	3.00	2.00	3.00	5.00	1.00	1.00	2.00	3.00	1.00	2.00	1.00	1.00	2.00	8.00	9.00	10.00	.	.	.	.
87	2.00	1.00	1	1.00	2.00	1.00	2.00	3.00	3.00	2.00	1.00	8.50	4.00	1.00	4.50	2.00	2.00	2.00	4.00	3.00	4.00	3.00	2.00	2.00	.	.	2.00	2.00	1.00	1.00	.	.	3.00	2.00	.	.	.	2.00	.	10.00	10.00	10.00	.	.	.	.	.	.	.
88	1.00	1.00	7	1.00	1.00	1.00	1.00	2.00	2.00	2.00	2.00	.	.	1.00	10.50	2.00	2.00	3.00	3.00	3.00	2.00	3.00	1.00	1.00	.	.	1.00	3.00	3.00	4.00	.	.	3.00	2.00	.	.	.	1.00	2.00	10.00	10.00	10.00	.	.	.	.	.	.	.
89	1.00	3.00	1	1.00	2.00	1.00	2.00	2.00	2.00	4.00	1.00	14.50	5.00	2.00	.	1.00	3.00	4.00	3.00	3.00	3.00	3.00	1.00	1.00	.	.	2.00	2.00	2.00	2.00	.	.	4.00	1.00	1.00	2.00	4.00	1.00	3.00	0.00	0.00	2.00	8.00	5.00	9.00	-6.25	-6.50	.	.
90	1.00	1.00	1	1.00	2.00	1.00	1.00	4.00	2.00	1.00	1.00	9.50	4.00	1.00	4.50	2.00	2.00	1.00	3.00	1.00	4.00	4.00	1.00	1.00	.	.	1.00	1.00	1.00	1.00	.	.	6.00	1.00	4.00	2.00	2.00	2.00	.	10.00	9.00	10.00	.	.	.	.	.	.	.
91	2.00	1.00	1	1.00	2.00	1.00	2.00	2.00	2.00	4.00	1.00	11.00	4.00	2.00	.	3.00	3.00	1.00	1.00	3.00	2.00	3.00	1.00	1.00	.	.	3.00	1.00	3.00	3.00	.	.	6.00	1.00	1.00	2.00	4.00	1.00	2.00	2.00	2.00	3.00	4.00	4.00	7.00	-2.75	-3.00	.	.
92	2.00	1.00	1	1.00	2.00	1.00	2.00	1.00	3.00	3.00	1.00	18.00	5.00	2.00	.	2.00	4.00	3.00	2.00	2.00	3.00	1.00	3.00	1.00	.	.	3.00	1.00	1.00	1.00	.	.	5.00	2.00	.	.	.	1.00	4.00	1.00	6.00	9.00	.	.	.	-1.50	-0.50	-0.50	.
93	2.00	1.00	1	1.00	1.00	1.00	2.00	2.00	2.00	3.00	1.00	9.00	3.00	2.00	.	3.00	2.00	3.00	2.00	4.00	1.00	1.00	1.00	1.00	.	.	2.00	2.00	1.00	1.00	.	.	6.00	2.00	.	.	.	1.00	1.00	10.00	10.00	10.00	.	.	.	.	.	.	.
94	2.00	1.00	1	1.00	2.00	2.00	2.00	3.00	3.00	3.00	1.00	14.50	5.00	2.00	.	2.00	2.00	4.00	2.00	3.00	3.00	3.00	2.00	2.00	.	.	2.00	2.00	2.00	2.00	.	.	6.00	1.00	4.00	3.00	2.00	1.00	4.00	3.00	2.00	3.00	8.00	8.00	9.00	.	.	.	.
95	2.00	1.00	1	1.00	2.00	1.00	2.00	2.00	2.00	4.00	1.00	1.50	4.00	2.00	.	3.00	4.00	4.00	3.00	4.00	4.00	2.00	3.00	4.00	.	.	2.00	3.00	3.00	4.00	.	.	2.00	1.00	1.00	2.00	1.00	1.00	3.00	2.00	1.00	3.00	5.00	4.00	7.00	-2.50	-3.00	.	.
96	2.00	1.00	3	1.00	2.00	1.00	1.00	2.00	2.00	3.00	1.00	6.00	3.00	1.00	6.00	1.00	3.00	2.00	3.00	4.00	4.00	4.00	1.00	1.00	.	.	3.00	3.00	3.00	1.00	.	.	5.00	2.00	.	.	.	1.00	3.00	10.00	10.00	10.00	.	.	.	.	.	.	.
97	2.00	1.00	1	1.00	2.00	1.00	1.00	2.00	2.00	3.00	1.00	6.00	3.00	2.00	.	3.00	3.00	1.00	3.00	3.00	4.00	3.00	3.00	1.00	.	.	3.00	1.00	3.00	3.00	.	.	5.00	2.00	.	.	.	1.00	1.00	10.00	10.00	10.00	.	.	.	.	.	.	.
98	1.00	1.00	1	1.00	2.00	1.00	1.00	2.00	2.00	4.00	1.00	11.00	4.00	2.00	.	3.00	3.00	1.00	4.00	4.00	1.00	3.00	1.00	3.00	.	.	3.00	3.00	3.00	4.00	.	.	7.00	2.00	.	.	.	2.00	.	10.00	10.00	10.00	.	.	.	.	.	.	.
99	2.00	1.00	2	1.00	1.00	1.00	2.00	3.00	2.00	4.00	1.00	8.00	2.00	1.00	29.00	1.00	2.00	3.00	3.00	3.00	1.00	2.00	3.00	4.00	.	.	1.00	3.00	1.00	3.00	.	.	3.00	2.00	.	.	.	2.00	.	10.00	8.00	10.00	.	.	.	.	.	.	.
100	2.00	1.00	2	1.00	1.00	1.00	2.00	2.00	2.00	3.00	1.00	8.30	4.00	1.00	6.50	2.00	3.00	3.00	3.00	3.00	3.00	2.00	1.00	1.00	.	.	3.00	3.00	1.00	1.00	.	.	6.00	2.00	.	.	.	2.00	.	10.00	10.00	10.00	.	.	.	.	.	.	.
101	2.00	1.00	2	1.00	2.00	1.00	2.00	2.00	3.00	3.00	1.00	10.50	4.00	2.00	.	2.00	1.00	1.00	3.00	4.00	2.00	4.00	1.00	1.00	.	.	1.00	1.00	2.00	2.00	.	.	7.00	1.00	1.00	2.00	5.00	1.00	4.00	1.00	1.00	1.00	6.00	8.00	8.00	.	.	.	.
102	1.00	1.00	1	1.00	2.00	2.00	1.00	2.00	2.00	4.00	1.00	10.50	4.00	2.00	.	3.00	3.00	2.00	3.00	3.00	3.00	4.00	4.00	2.00	.	.	3.00	4.00	2.00	2.00	.	.	5.00	2.00	.	.	.	1.00	2.00	10.00	10.00	10.00	.	.	.	.	.	.	.
103	1.00	1.00	2	2.00	2.00	1.00	2.00	2.00	3.00	4.00	2.00	.	.	1.00	8.00	3.00	1.00	1.00	3.00	3.00	2.00	2.00	1.00	1.00	.	.	3.00	2.00	3.00	2.00	.	.	6.00	2.00	.	.	.	2.00	.	6.00	6.00	7.00	.	.	.	-1.50	-1.50	-0.25	.
104	1.00	1.00	1	1.00	1.00	1.00	1.00	2.00	2.00	4.00	1.00	13.00	4.00	1.00	4.00	4.00	4.00	3.00	3.00	2.00	4.00	4.00	1.00	1.00	3.00	3.00	4.00	3.00	4.00	4.00	.	.	6.00	2.00	.	.	.	1.00	1.00	10.00	10.00	10.00	.	.	.	.	.	.	.
105	2.00	1.00	1	1.00	1.00	1.00	1.00	2.00	2.00	3.00	1.00	10.50	4.00	2.00	.	3.00	2.00	2.00	2.00	2.00	1.00	1.00	1.00	1.00	.	.	2.00	2.00	2.00	1.00	.	.	7.00	2.00	.	.	.	1.00	4.00	10.00	10.00	10.00	.	.	.	.	.	.	.
106	2.00	1.00	1	1.00	2.00	1.00	2.00	2.00	2.00	3.00	1.00	9.00	4.00	2.00	.	2.00	3.00	3.00	3.00	3.00	1.00	1.00	3.00	3.00	.	.	3.00	3.00	3.00	3.00	.	.	5.00	2.00	.	.	.	1.00	2.00	6.00	6.00	8.00	.	.	.	.	.	.	.
107	2.00	1.00	1	1.00	1.00	1.00	2.00	3.00	2.00	3.00	1.00	12.00	5.00	2.00	.	2.00	3.00	3.00	3.00	3.00	3.00	3.00	3.00	3.00	.	.	3.00	3.00	3.00	3.00	.	.	5.00	1.00	1.00	2.00	3.00	1.00	1.00	10.00	10.00	10.00	.	.	.	.	.	.	.
108	1.00	1.00	2	2.00	2.00	1.00	1.00	2.00	2.00	3.00	1.00	7.00	4.00	2.00	.	1.00	1.00	1.00	3.00	4.00	3.00	3.00	1.00	1.00	.	.	2.00	2.00	1.00	1.00	.	.	4.00	2.00	.	.	.	2.00	.	10.00	10.00	10.00	.	.	.	.	.	.	.
109	1.00	1.00	1	2.00	1.00	1.00	2.00	3.00	2.00	3.00	1.00	6.00	3.00	2.00	.	1.00	2.00	2.00	3.00	2.00	3.00	3.00	1.00	1.00	.	.	1.00	1.00	2.00	2.00	.	.	6.00	2.00	.	.	.	1.00	1.00	10.00	10.00	10.00	.	.	.	.	.	.	.
110	2.00	1.00	1	1.00	2.00	1.00	1.00	3.00	2.00	3.00	1.00	10.00	4.00	2.00	.	1.00	2.00	2.00	3.00	3.00	2.00	1.00	1.00	1.00	.	.	2.00	2.00	1.00	1.00	.	.	5.00	2.00	.	.	.	1.00	4.00	10.00	10.00	10.00	.	.	.	.	.	.	.
111	2.00	1.00	0	2.00	2.00	1.00	2.00	2.00	2.00	3.00	1.00	10.00	4.00	2.00	.	2.00	3.00	3.00	3.00	3.00	3.00	3.00	1.00	1.00	.	.	3.00	4.00	2.00	2.00	.	.	6.00	2.00	.	.	.	1.00	4.00	10.00	10.00	10.00	.	.	.	.	.	.	.
112	1.00	1.00	1	1.00	1.00	2.00	2.00	1.00	2.00	4.00	1.00	11.00	4.00	2.00	.	3.00	3.00	4.00	2.00	3.00	3.00	4.00	2.00	3.00	.	.	3.00	4.00	3.00	3.00	.	.	7.00	1.00	4.00	2.00	4.00	1.00	2.00	1.00	1.00	1.00	10.00	10.00	10.00	.	.	.	.
113	1.00	1.00	1	1.00	1.00	1.00	2.00	2.00	2.00	4.00	1.00	28.00	6.00	1.00	7.00	2.00	1.00	1.00	1.00	3.00	4.00	1.00	3.00	4.00	.	.	1.00	1.00	2.00	3.00	.	.	3.00	1.00	1.00	2.00	3.00	2.00	.	3.00	3.00	3.00	10.00	10.00	10.00	.	.	.	.
114	1.00	1.00	1	2.00	2.00	1.00	1.00	2.00	3.00	3.00	1.00	10.00	4.00	2.00	.	1.00	2.00	3.00	3.00	3.00	2.00	3.00	1.00	1.00	.	.	2.00	2.00	2.00	2.00	.	.	5.00	2.00	.	.	.	1.00	4.00	6.00	6.00	6.00	.	.	.	-1.00	-1.00	.	.
115	2.00	1.00	1	1.00	2.00	1.00	2.00	2.00	2.00	3.00	1.00	10.50	4.00	2.00	.	1.00	3.00	2.00	3.00	4.00	3.00	3.00	1.00	1.00	.	.	2.00	2.00	2.00	2.00	.	.	5.00	2.00	.	.	.	1.00	1.00	7.00	7.00	7.00	.	.	.	.	.	.	.
116	2.00	1.00	2	2.00	1.00	1.00	2.00	3.00	2.00	4.00	1.00	7.00	3.00	2.00	.	1.00	3.00	3.00	3.00	3.00	1.00	1.00	1.00	1.00	.	.	4.00	3.00	3.00	1.00	.	.	3.00	2.00	.	.	.	1.00	3.00	2.00	10.00	10.00	.	.	.	-1.75	.	-0.25	.
117	2.00	1.00	1	2.00	1.00	1.00	2.00	2.00	2.00	3.00	1.00	12.00	4.00	2.00	.	2.00	2.00	2.00	3.00	3.00	2.00	2.00	1.00	1.00	.	.	2.00	3.00	2.00	2.00	.	.	6.00	2.00	.	.	.	2.00	.	10.00	10.00	10.00	.	.	.	.	.	.	.
118	1.00	1.00	1	1.00	2.00	1.00	1.00	2.00	2.00	4.00	1.00	6.00	3.00	2.00	.	1.00	2.00	1.00	1.00	2.00	2.00	3.00	1.00	2.00	.	.	1.00	1.00	1.00	1.00	.	.	6.00	2.00	.	.	.	2.00	.	10.00	10.00	10.00	.	.	.	.	.	.	.
119	2.00	1.00	1	2.00	1.00	1.00	2.00	2.00	2.00	3.00	1.00	12.50	5.00	2.00	.	1.00	2.00	3.00	2.00	3.00	3.00	3.00	1.00	2.00	.	.	1.00	1.00	1.00	1.00	.	.	6.00	2.00	.	.	.	2.00	.	10.00	10.00	10.00	.	.	.	.	.	.	.
120	1.00	1.00	2	1.00	2.00	2.00	1.00	2.00	2.00	3.00	1.00	7.00	4.00	2.00	.	3.00	2.00	3.00	3.00	4.00	3.00	3.00	2.00	2.00	.	.	3.00	2.00	3.00	2.00	.	.	5.00	2.00	.	.	.	1.00	1.00	10.00	6.00	10.00	.	.	.	.	.	.	.
121	2.00	1.00	1	1.00	1.00	1.00	2.00	3.00	2.00	4.00	1.00	10.50	4.00	2.00	.	3.00	2.00	2.00	4.00	4.00	1.00	1.00	2.00	2.00	.	.	2.00	2.00	1.00	1.00	.	.	6.00	1.00	1.00	2.00	2.00	1.00	2.00	3.00	1.00	4.00	5.00	5.00	7.00	-1.00	-2.50	.	-0.50
122	2.00	1.00	1	1.00	1.00	1.00	1.00	2.00	2.00	4.00	1.00	4.00	4.00	1.00	8.50	2.00	2.00	1.00	2.00	1.00	3.00	2.00	3.00	2.00	3.00	3.00	2.00	3.00	1.00	1.00	.	.	4.00	1.00	1.00	2.00	4.00	2.00	.	1.00	2.00	2.00	10.00	9.00	10.00	.	.	.	.
123	1.00	1.00	1	1.00	2.00	1.00	1.00	2.00	2.00	4.00	1.00	7.00	3.00	1.00	9.00	2.00	1.00	1.00	1.00	3.00	2.00	4.00	1.00	1.00	.	.	1.00	2.00	3.00	3.00	.	.	7.00	2.00	.	.	.	2.00	.	10.00	10.00	10.00	.	.	.	.	.	.	.
124	1.00	1.00	2	1.00	1.00	1.00	1.00	2.00	2.00	4.00	1.00	17.00	5.00	2.00	.	3.00	1.00	1.00	1.00	2.00	1.00	2.00	2.00	2.00	.	.	2.00	1.00	2.00	2.00	.	.	4.00	2.00	.	.	.	2.00	.	10.00	10.00	10.00	.	.	.	.	.	.	.
125	2.00	1.00	4	1.00	1.00	1.00	1.00	2.00	2.00	4.00	1.00	8.00	3.00	2.00	.	3.00	3.00	2.00	4.00	4.00	3.00	3.00	4.00	3.00	.	.	3.00	3.00	3.00	3.00	.	.	4.00	2.00	.	.	.	2.00	.	10.00	10.00	10.00	.	.	.	.	.	.	.
126	2.00	1.00	1	1.00	2.00	1.00	2.00	2.00	2.00	3.00	1.00	13.00	5.00	2.00	.	1.00	2.00	1.00	1.00	1.00	3.00	3.00	3.00	2.00	.	.	2.00	1.00	2.00	1.00	.	.	5.00	2.00	.	.	.	2.00	.	10.00	10.00	10.00	.	.	.	.	.	.	.
127	1.00	1.00	1	1.00	2.00	2.00	2.00	2.00	2.00	4.00	1.00	17.00	4.00	2.00	.	3.00	1.00	1.00	1.00	1.00	2.00	2.00	3.00	3.00	.	.	1.00	1.00	3.00	1.00	.	.	7.00	1.00	1.00	1.00	4.00	1.00	1.00	6.00	2.00	7.00	10.00	8.00	10.00	.	.	.	.
128	1.00	1.00	1	2.00	2.00	1.00	2.00	2.00	2.00	4.00	1.00	30.00	2.00	2.00	.	1.00	1.00	1.00	1.00	2.00	3.00	3.00	1.00	1.00	.	.	1.00	1.00	1.00	1.00	.	.	5.00	2.00	.	.	.	1.00	4.00	10.00	10.00	10.00	.	.	.	.	.	.	.
129	1.00	1.00	2	2.00	2.00	1.00	2.00	3.00	3.00	3.00	2.00	.	.	1.00	3.00	1.00	2.00	2.00	3.00	4.00	3.00	3.00	3.00	3.00	.	.	2.00	3.00	1.00	1.00	.	.	7.00	2.00	.	.	.	1.00	4.00	10.00	10.00	10.00	.	.	.	.	.	.	.
130	2.00	1.00	3	1.00	1.00	1.00	2.00	2.00	2.00	3.00	1.00	5.00	3.00	2.00	.	1.00	3.00	3.00	3.00	3.00	3.00	4.00	1.00	1.00	.	.	2.00	2.00	1.00	1.00	.	.	5.00	2.00	.	.	.	1.00	4.00	10.00	10.00	10.00	.	.	.	.	.	.	.
131	1.00	3.00	1	2.00	2.00	2.00	2.00	3.00	2.00	4.00	2.00	.	.	1.00	14.00	1.00	2.00	3.00	2.00	2.00	1.00	1.00	2.00	2.00	.	.	2.00	2.00	2.00	2.00	.	.	5.00	2.00	.	.	.	1.00	4.00	10.00	10.00	10.00	.	.	.	.	.	.	.
132	1.00	1.00	3	2.00	2.00	1.00	1.00	3.00	2.00	1.00	1.00	8.00	3.00	2.00	.	1.00	1.00	1.00	3.00	3.00	2.00	2.00	1.00	1.00	.	.	2.00	2.00	2.00	2.00	.	.	5.00	1.00	3.00	2.00	1.00	1.00	2.00	10.00	10.00	10.00	.	.	.	.	.	.	.
133	1.00	2.00	1	2.00	2.00	1.00	2.00	2.00	2.00	3.00	1.00	10.50	4.00	2.00	.	1.00	3.00	1.00	3.00	1.00	3.00	4.00	1.00	1.00	.	.	4.00	3.00	3.00	1.00	.	.	6.00	2.00	.	.	.	1.00	1.00	10.00	10.00	10.00	.	.	.	.	.	.	.
134	1.00	1.00	2	2.00	2.00	1.00	2.00	3.00	2.00	3.00	1.00	6.00	3.00	2.00	.	1.00	4.00	4.00	3.00	3.00	4.00	4.00	1.00	1.00	.	.	1.00	1.00	1.00	1.00	.	.	5.00	2.00	.	.	.	1.00	1.00	10.00	10.00	10.00	.	.	.	.	.	.	.
135	2.00	1.00	2	1.00	2.00	2.00	1.00	2.00	2.00	3.00	1.00	15.00	4.00	2.00	.	2.00	2.00	2.00	2.00	3.00	3.00	4.00	1.00	1.00	.	.	2.00	2.00	1.00	1.00	.	.	7.00	1.00	3.00	1.00	2.00	1.00	1.00	2.00	1.00	2.00	10.00	10.00	10.00	.	.	.	.
136	2.00	1.00	4	1.00	2.00	1.00	1.00	2.00	2.00	3.00	1.00	6.00	3.00	2.00	.	1.00	2.00	2.00	3.00	2.00	3.00	3.00	1.00	1.00	.	.	2.00	2.00	1.00	1.00	.	.	5.00	2.00	.	.	.	1.00	1.00	10.00	9.00	10.00	.	.	.	.	.	.	.
137	1.00	3.00	1	2.00	2.00	1.00	2.00	3.00	2.00	3.00	1.00	13.00	4.00	2.00	.	1.00	2.00	3.00	4.00	4.00	3.00	3.00	1.00	1.00	.	.	1.00	2.00	3.00	3.00	.	.	6.00	1.00	4.00	1.00	3.00	2.00	.	1.00	0.00	1.00	4.00	4.00	5.00	-2.25	-2.75	-1.00	-1.00
138	2.00	2.00	3	2.00	2.00	1.00	2.00	2.00	2.00	3.00	1.00	12.00	4.00	2.00	.	1.00	1.00	1.00	2.00	1.00	2.00	4.00	1.00	1.00	.	.	1.00	1.00	1.00	1.00	.	.	7.00	1.00	4.00	3.00	3.00	2.00	.	1.00	1.00	1.00	10.00	8.00	10.00	.	.	.	.
139	1.00	1.00	2	1.00	2.00	2.00	1.00	2.00	2.00	3.00	1.00	10.00	4.00	2.00	.	1.00	2.00	2.00	3.00	4.00	3.00	3.00	1.00	1.00	.	.	2.00	2.00	1.00	1.00	.	.	6.00	2.00	.	.	.	2.00	.	10.00	10.00	10.00	.	.	.	.	.	.	.
140	1.00	1.00	3	2.00	2.00	1.00	2.00	2.00	2.00	4.00	1.00	3.00	2.00	2.00	.	1.00	1.00	1.00	1.00	1.00	2.00	2.00	1.00	1.00	.	.	1.00	1.00	3.00	3.00	.	.	5.00	2.00	.	.	.	2.00	.	10.00	10.00	10.00	.	.	.	.	.	.	.
141	2.00	3.00	3	2.00	1.00	2.00	2.00	2.00	2.00	4.00	1.00	3.00	2.00	2.00	.	1.00	3.00	1.00	3.00	1.00	1.00	1.00	3.00	1.00	.	.	3.00	3.00	2.00	2.00	.	.	4.00	2.00	.	.	.	1.00	1.00	3.00	5.00	5.00	.	.	.	-1.00	-1.00	-0.75	-0.75
142	1.00	1.00	2	2.00	2.00	1.00	1.00	2.00	2.00	3.00	1.00	12.00	3.00	2.00	.	1.00	3.00	3.00	1.00	1.00	3.00	3.00	1.00	1.00	.	.	3.00	3.00	3.00	4.00	.	.	5.00	2.00	.	.	.	2.00	.	10.00	10.00	10.00	.	.	.	.	.	.	.
143	2.00	2.00	3	2.00	2.00	1.00	2.00	2.00	1.00	2.00	1.00	3.00	2.00	2.00	.	2.00	1.00	1.00	3.00	3.00	3.00	3.00	1.00	1.00	.	.	3.00	3.00	1.00	1.00	.	.	6.00	2.00	.	.	.	1.00	4.00	8.00	7.00	8.00	.	.	.	.	.	.	.
144	2.00	1.00	1	2.00	2.00	1.00	2.00	2.00	2.00	3.00	1.00	10.00	3.00	2.00	.	2.00	2.00	3.00	4.00	1.00	4.00	3.00	1.00	4.00	.	.	4.00	4.00	4.00	4.00	.	.	4.00	2.00	.	.	.	1.00	1.00	10.00	10.00	10.00	.	.	.	.	.	.	.
145	1.00	1.00	1	2.00	2.00	1.00	2.00	1.00	2.00	3.00	1.00	6.00	3.00	2.00	.	1.00	2.00	2.00	2.00	2.00	2.00	2.00	1.00	2.00	.	.	1.00	2.00	1.00	2.00	.	.	7.00	2.00	.	.	.	1.00	4.00	10.00	10.00	10.00	.	.	.	.	.	.	.
146	2.00	1.00	2	2.00	2.00	1.00	2.00	3.00	3.00	3.00	2.00	.	.	2.00	.	1.00	3.00	3.00	2.00	2.00	1.00	1.00	1.00	1.00	.	.	2.00	2.00	2.00	2.00	.	.	2.00	2.00	.	.	.	1.00	1.00	10.00	10.00	10.00	.	.	.	.	.	.	.
147	2.00	1.00	4	2.00	2.00	1.00	2.00	2.00	3.00	2.00	2.00	.	.	2.00	.	1.00	3.00	3.00	1.00	1.00	3.00	3.00	1.00	1.00	.	.	3.00	3.00	2.00	2.00	.	.	5.00	2.00	.	.	.	2.00	.	10.00	10.00	10.00	.	.	.	.	.	.	.
148	1.00	1.00	3	1.00	2.00	2.00	2.00	2.00	2.00	4.00	1.00	8.50	3.00	2.00	.	1.00	3.00	3.00	1.00	3.00	3.00	3.00	1.00	1.00	.	.	3.00	4.00	4.00	4.00	.	.	5.00	2.00	.	.	.	1.00	1.00	10.00	10.00	10.00	.	.	.	.	.	.	.
149	1.00	1.00	1	2.00	2.00	1.00	1.00	2.00	2.00	3.00	1.00	6.00	3.00	2.00	.	1.00	3.00	3.00	3.00	3.00	3.00	3.00	1.00	1.00	.	.	3.00	3.00	3.00	3.00	.	.	4.00	2.00	.	.	.	1.00	1.00	10.00	10.00	10.00	.	.	.	.	.	.	.
150	1.00	1.00	3	2.00	2.00	1.00	1.00	3.00	2.00	3.00	1.00	3.00	2.00	2.00	.	1.00	2.00	1.00	2.00	2.00	2.00	2.00	1.00	1.00	.	.	3.00	3.00	2.00	2.00	.	.	7.00	2.00	.	.	.	1.00	4.00	10.00	10.00	10.00	.	.	.	.	.	.	.
151	2.00	1.00	1	1.00	2.00	2.00	2.00	3.00	2.00	3.00	2.00	.	.	1.00	1.00	1.00	2.00	2.00	1.00	1.00	2.00	2.00	1.00	1.00	.	.	1.00	1.00	1.00	2.00	.	.	2.00	2.00	.	.	.	2.00	.	10.00	10.00	10.00	.	.	.	.	.	.	.
152	2.00	2.00	0	2.00	2.00	1.00	2.00	2.00	2.00	2.00	1.00	9.00	4.00	2.00	.	3.00	2.00	2.00	3.00	2.00	2.00	3.00	1.00	2.00	.	.	1.00	1.00	1.00	1.00	.	.	5.00	2.00	.	.	.	2.00	.	10.00	10.00	10.00	.	.	.	.	.	.	.
153	1.00	2.00	1	2.00	2.00	1.00	2.00	2.00	2.00	3.00	1.00	3.00	2.00	2.00	.	1.00	3.00	2.00	3.00	3.00	1.00	1.00	3.00	2.00	.	.	3.00	1.00	3.00	1.00	.	.	4.00	2.00	.	.	.	1.00	1.00	5.00	3.00	6.00	.	.	.	-1.00	-1.25	.	-1.00
154	2.00	1.00	1	1.00	2.00	1.00	1.00	2.00	2.00	3.00	1.00	10.00	4.00	2.00	.	1.00	2.00	3.00	2.00	2.00	3.00	2.00	1.00	1.00	.	.	2.00	2.00	1.00	2.00	.	.	6.00	2.00	.	.	.	2.00	.	10.00	10.00	10.00	.	.	.	.	.	.	.
155	2.00	2.00	1	2.00	2.00	1.00	2.00	5.00	2.00	2.00	2.00	.	.	2.00	.	1.00	2.00	2.00	3.00	3.00	2.00	2.00	1.00	1.00	.	.	2.00	2.00	1.00	1.00	.	.	5.00	2.00	.	.	.	2.00	.	1.00	1.00	1.00	.	.	.	-3.50	-3.25	.	.
156	2.00	1.00	1	2.00	2.00	2.00	2.00	2.00	2.00	3.00	1.00	6.00	3.00	2.00	.	1.00	3.00	4.00	1.00	1.00	3.00	3.00	1.00	1.00	.	.	1.00	3.00	1.00	1.00	.	.	5.00	2.00	.	.	.	1.00	1.00	10.00	10.00	10.00	.	.	.	.	.	.	.
157	1.00	2.00	1	2.00	2.00	2.00	2.00	2.00	2.00	3.00	1.00	2.00	2.00	1.00	6.00	1.00	1.00	1.00	1.00	1.00	3.00	3.00	1.00	1.00	.	.	2.00	2.00	1.00	1.00	.	.	5.00	2.00	.	.	.	2.00	.	10.00	10.00	10.00	.	.	.	.	.	.	.
158	1.00	1.00	2	2.00	2.00	1.00	1.00	2.00	2.00	3.00	1.00	9.00	3.00	1.00	8.00	1.00	3.00	1.00	1.00	3.00	3.00	4.00	3.00	3.00	.	.	3.00	3.00	3.00	3.00	.	.	6.00	2.00	.	.	.	2.00	.	9.00	9.00	10.00	.	.	.	.	.	.	.
159	1.00	1.00	2	1.00	2.00	1.00	1.00	2.00	2.00	3.00	1.00	7.50	3.00	2.00	.	1.00	2.00	1.00	3.00	2.00	4.00	4.00	1.00	3.00	.	.	1.00	1.00	1.00	1.00	.	.	7.00	2.00	.	.	.	1.00	4.00	10.00	10.00	10.00	.	.	.	.	.	.	.
160	2.00	1.00	2	2.00	2.00	1.00	2.00	2.00	2.00	3.00	1.00	12.00	5.00	2.00	.	1.00	2.00	2.00	3.00	3.00	3.00	3.00	1.00	1.00	.	.	3.00	2.00	1.00	1.00	.	.	7.00	2.00	.	.	.	1.00	1.00	10.00	10.00	10.00	.	.	.	.	.	.	.
161	1.00	3.00	1	2.00	1.00	1.00	2.00	2.00	3.00	3.00	1.00	6.00	3.00	2.00	.	1.00	2.00	2.00	3.00	3.00	3.00	3.00	1.00	1.00	.	.	1.00	1.00	1.00	3.00	.	.	5.00	2.00	.	.	.	1.00	4.00	10.00	10.00	10.00	.	.	.	.	.	.	.
162	1.00	1.00	2	1.00	2.00	1.00	2.00	3.00	2.00	3.00	1.00	4.50	3.00	2.00	.	1.00	1.00	1.00	2.00	2.00	3.00	3.00	1.00	1.00	.	.	4.00	4.00	3.00	2.00	.	.	7.00	2.00	.	.	.	1.00	1.00	10.00	10.00	10.00	.	.	.	.	.	.	.
163	2.00	1.00	1	2.00	1.00	1.00	2.00	2.00	2.00	3.00	1.00	4.50	2.00	2.00	.	1.00	1.00	1.00	2.00	2.00	2.00	2.00	1.00	3.00	.	.	1.00	3.00	1.00	1.00	.	.	7.00	2.00	.	.	.	1.00	4.00	10.00	9.00	10.00	.	.	.	.	.	.	.
164	1.00	3.00	0	2.00	2.00	2.00	2.00	3.00	2.00	3.00	2.00	.	.	2.00	.	1.00	3.00	4.00	1.00	1.00	2.00	4.00	2.00	1.00	.	.	1.00	1.00	3.00	3.00	.	.	5.00	2.00	.	.	.	2.00	.	9.00	10.00	10.00	.	.	.	.	.	.	.
165	1.00	1.00	1	2.00	2.00	1.00	2.00	2.00	2.00	3.00	1.00	3.00	2.00	2.00	.	1.00	1.00	1.00	3.00	3.00	3.00	4.00	1.00	1.00	.	.	4.00	4.00	3.00	3.00	.	.	5.00	2.00	.	.	.	1.00	1.00	10.00	9.00	10.00	.	.	.	.	.	.	.
166	1.00	1.00	3	2.00	2.00	1.00	2.00	2.00	3.00	3.00	1.00	6.00	3.00	2.00	.	1.00	3.00	2.00	2.00	3.00	3.00	2.00	3.00	4.00	.	.	3.00	3.00	3.00	3.00	.	.	6.00	2.00	.	.	.	2.00	.	10.00	10.00	10.00	.	.	.	.	.	.	.
167	2.00	1.00	1	2.00	1.00	1.00	2.00	2.00	3.00	3.00	1.00	3.00	3.00	2.00	.	1.00	2.00	2.00	3.00	3.00	3.00	3.00	1.00	1.00	.	.	1.00	1.00	1.00	1.00	.	.	3.00	2.00	.	.	.	1.00	1.00	10.00	10.00	10.00	.	.	.	.	.	.	.
168	1.00	1.00	2	1.00	2.00	2.00	1.00	2.00	2.00	4.00	1.00	9.00	4.00	2.00	.	1.00	1.00	1.00	2.00	3.00	3.00	4.00	1.00	1.00	.	.	2.00	1.00	2.00	3.00	.	.	7.00	2.00	.	.	.	1.00	3.00	10.00	10.00	10.00	.	.	.	.	.	.	.
169	1.00	2.00	3	1.00	2.00	1.00	2.00	1.00	2.00	3.00	1.00	9.00	4.00	2.00	.	4.00	4.00	3.00	3.00	3.00	3.00	2.00	1.00	1.00	.	.	3.00	2.00	3.00	3.00	.	.	5.00	2.00	.	.	.	1.00	2.00	10.00	10.00	10.00	.	.	.	.	.	.	.
170	2.00	1.00	2	2.00	2.00	1.00	2.00	2.00	2.00	3.00	1.00	8.00	3.00	2.00	.	1.00	1.00	3.00	1.00	2.00	3.00	3.00	2.00	2.00	.	.	2.00	2.00	1.00	1.00	.	.	7.00	2.00	.	.	.	1.00	4.00	8.00	10.00	10.00	.	.	.	.	.	.	.
171	2.00	1.00	2	2.00	2.00	1.00	2.00	2.00	3.00	4.00	1.00	6.00	3.00	2.00	.	1.00	2.00	3.00	3.00	3.00	2.00	3.00	1.00	1.00	.	.	3.00	4.00	2.00	3.00	.	.	6.00	2.00	.	.	.	2.00	.	10.00	10.00	10.00	.	.	.	.	.	.	.
172	2.00	1.00	0	2.00	1.00	2.00	2.00	2.00	2.00	3.00	1.00	14.00	4.00	2.00	.	1.00	3.00	1.00	3.00	1.00	1.00	1.00	1.00	1.00	.	.	1.00	2.00	3.00	1.00	.	.	7.00	2.00	.	.	.	1.00	3.00	10.00	10.00	10.00	.	.	.	.	.	.	.
173	1.00	1.00	2	2.00	2.00	1.00	2.00	2.00	3.00	2.00	1.00	3.00	2.00	2.00	.	1.00	2.00	1.00	2.00	2.00	3.00	3.00	1.00	1.00	.	.	3.00	2.00	2.00	1.00	.	.	6.00	2.00	.	.	.	1.00	3.00	10.00	10.00	10.00	.	.	.	.	.	.	.
174	2.00	1.00	0	2.00	2.00	1.00	2.00	3.00	2.00	3.00	1.00	9.00	4.00	2.00	.	1.00	2.00	1.00	3.00	2.00	3.00	3.00	2.00	1.00	.	.	1.00	1.00	1.00	1.00	.	.	5.00	1.00	1.00	1.00	3.00	1.00	1.00	0.00	0.00	0.00	4.00	4.00	4.00	-2.00	-1.75	-8.00	-8.00
175	2.00	2.00	3	1.00	2.00	2.00	2.00	2.00	3.00	4.00	2.00	.	.	2.00	.	2.00	3.00	2.00	3.00	3.00	3.00	3.00	2.00	2.00	.	.	2.00	2.00	2.00	2.00	.	.	7.00	2.00	.	.	.	2.00	.	10.00	10.00	10.00	.	.	.	.	.	.	.
176	1.00	1.00	2	2.00	2.00	2.00	2.00	3.00	2.00	2.00	2.00	.	.	2.00	.	1.00	2.00	2.00	1.00	1.00	2.00	2.00	2.00	2.00	.	.	3.00	3.00	2.00	2.00	.	.	7.00	2.00	.	.	.	2.00	.	10.00	10.00	10.00	.	.	.	.	.	.	.
177	2.00	1.00	1	1.00	2.00	1.00	1.00	2.00	2.00	3.00	1.00	10.00	4.00	2.00	.	2.00	2.00	3.00	3.00	3.00	3.00	3.00	1.00	1.00	.	.	2.00	2.00	2.00	2.00	.	.	6.00	2.00	.	.	.	1.00	4.00	10.00	10.00	10.00	.	.	.	.	.	.	.
178	2.00	1.00	1	2.00	2.00	1.00	2.00	2.00	2.00	3.00	1.00	5.00	3.00	2.00	.	1.00	1.00	1.00	3.00	2.00	2.00	2.00	1.00	1.00	.	.	1.00	1.00	2.00	2.00	.	.	5.00	2.00	.	.	.	2.00	.	10.00	10.00	10.00	.	.	.	.	.	.	.
179	2.00	1.00	2	1.00	2.00	1.00	2.00	4.00	2.00	3.00	1.00	9.00	4.00	2.00	.	2.00	1.00	2.00	2.00	2.00	3.00	3.00	1.00	1.00	.	.	1.00	2.00	1.00	1.00	.	.	7.00	2.00	.	.	.	1.00	3.00	4.00	7.00	7.00	.	.	.	-0.50	-0.50	.	.
180	2.00	1.00	2	2.00	2.00	1.00	2.00	3.00	2.00	4.00	1.00	4.50	2.00	2.00	.	1.00	1.00	1.00	2.00	3.00	4.00	4.00	2.00	2.00	.	.	2.00	2.00	1.00	1.00	.	.	7.00	2.00	.	.	.	1.00	4.00	10.00	10.00	10.00	.	.	.	.	.	.	.
181	1.00	1.00	2	2.00	2.00	1.00	2.00	3.00	2.00	4.00	1.00	3.00	2.00	1.00	.	1.00	1.00	1.00	4.00	4.00	1.00	1.00	1.00	1.00	.	.	1.00	1.00	1.00	3.00	.	.	6.00	2.00	.	.	.	1.00	1.00	10.00	10.00	10.00	.	.	.	.	.	.	.
182	1.00	1.00	3	2.00	2.00	2.00	2.00	3.00	2.00	3.00	1.00	9.00	3.00	2.00	.	1.00	3.00	2.00	1.00	1.00	3.00	4.00	1.00	1.00	.	.	1.00	1.00	3.00	3.00	.	.	5.00	2.00	.	.	.	1.00	1.00	10.00	10.00	10.00	.	.	.	.	.	.	.
183	1.00	1.00	2	2.00	2.00	1.00	2.00	3.00	3.00	2.00	1.00	3.00	2.00	2.00	.	1.00	2.00	1.00	2.00	2.00	2.00	2.00	2.00	1.00	.	.	2.00	3.00	2.00	3.00	.	.	7.00	2.00	.	.	.	1.00	3.00	10.00	10.00	10.00	.	.	.	.	.	.	.
184	1.00	1.00	1	1.00	2.00	1.00	2.00	2.00	2.00	4.00	2.00	.	.	2.00	.	1.00	1.00	1.00	3.00	1.00	1.00	1.00	1.00	1.00	.	.	3.00	3.00	3.00	3.00	.	.	7.00	2.00	.	.	.	2.00	.	6.00	4.00	6.00	.	.	.	-1.00	-1.00	-0.75	-0.50
185	1.00	1.00	1	1.00	2.00	1.00	1.00	2.00	2.00	4.00	1.00	15.00	4.00	2.00	.	4.00	2.00	2.00	4.00	4.00	1.00	2.00	1.00	1.00	2.00	2.00	3.00	4.00	3.00	4.00	.	.	6.00	2.00	.	.	.	1.00	1.00	10.00	10.00	10.00	.	.	.	.	.	.	.
186	1.00	1.00	2	2.00	2.00	1.00	2.00	3.00	3.00	4.00	1.00	3.00	2.00	2.00	.	1.00	2.00	2.00	3.00	2.00	4.00	4.00	2.00	2.00	.	.	3.00	4.00	1.00	3.00	.	.	7.00	2.00	.	.	.	1.00	3.00	10.00	10.00	10.00	.	.	.	.	.	.	.
187	2.00	2.00	0	2.00	2.00	1.00	2.00	2.00	2.00	3.00	2.00	.	.	2.00	.	1.00	1.00	1.00	3.00	3.00	4.00	1.00	1.00	1.00	.	.	3.00	1.00	3.00	1.00	.	.	4.00	2.00	.	.	.	2.00	.	10.00	10.00	10.00	.	.	.	.	.	.	.
188	2.00	1.00	3	1.00	2.00	1.00	2.00	3.00	2.00	3.00	1.00	7.00	3.00	2.00	.	2.00	2.00	2.00	2.00	2.00	3.00	4.00	2.00	2.00	.	.	2.00	2.00	1.00	1.00	.	.	7.00	2.00	.	.	.	1.00	4.00	10.00	10.00	10.00	.	.	.	.	.	.	.
189	2.00	1.00	2	1.00	2.00	1.00	2.00	2.00	3.00	3.00	1.00	6.00	3.00	2.00	.	1.00	1.00	1.00	2.00	2.00	3.00	3.00	1.00	1.00	.	.	2.00	2.00	1.00	1.00	.	.	7.00	2.00	.	.	.	2.00	.	10.00	10.00	10.00	.	.	.	.	.	.	.
190	2.00	1.00	2	1.00	2.00	2.00	2.00	2.00	3.00	4.00	1.00	6.00	3.00	2.00	.	1.00	2.00	2.00	2.00	2.00	3.00	3.00	2.00	2.00	.	.	3.00	4.00	2.00	2.00	.	.	6.00	2.00	.	.	.	2.00	.	10.00	10.00	10.00	.	.	.	.	.	.	.
191	1.00	1.00	1	1.00	2.00	1.00	2.00	3.00	2.00	3.00	1.00	6.00	3.00	2.00	.	1.00	1.00	1.00	3.00	3.00	2.00	2.00	1.00	1.00	.	.	2.00	3.00	1.00	1.00	.	.	6.00	2.00	.	.	.	2.00	.	10.00	10.00	10.00	.	.	.	.	.	.	.
192	2.00	3.00	7	2.00	2.00	2.00	2.00	2.00	2.00	3.00	1.00	4.00	3.00	2.00	.	1.00	2.00	1.00	1.00	1.00	1.00	1.00	1.00	1.00	2.00	2.00	1.00	1.00	1.00	1.00	.	.	7.00	2.00	.	.	.	1.00	1.00	10.00	10.00	10.00	.	.	.	.	.	.	.
193	2.00	1.00	1	2.00	2.00	1.00	2.00	3.00	3.00	2.00	1.00	6.00	3.00	2.00	.	2.00	3.00	4.00	3.00	3.00	4.00	4.00	2.00	3.00	.	.	1.00	4.00	1.00	1.00	.	.	7.00	2.00	.	.	.	1.00	4.00	10.00	10.00	10.00	.	.	.	.	.	.	.
194	1.00	1.00	5	1.00	2.00	1.00	2.00	2.00	2.00	2.00	1.00	7.50	3.00	2.00	.	2.00	1.00	2.00	1.00	2.00	2.00	2.00	1.00	1.00	.	.	1.00	3.00	1.00	3.00	.	.	6.00	2.00	.	.	.	2.00	.	10.00	10.00	10.00	.	.	.	.	.	.	.
195	1.00	1.00	1	1.00	2.00	1.00	2.00	2.00	3.00	3.00	2.00	.	.	2.00	.	1.00	2.00	1.00	2.00	1.00	2.00	3.00	1.00	1.00	.	.	1.00	3.00	1.00	1.00	.	.	6.00	2.00	.	.	.	1.00	3.00	10.00	10.00	10.00	.	.	.	.	.	.	.
196	1.00	1.00	2	2.00	2.00	1.00	2.00	3.00	2.00	3.00	1.00	4.50	2.00	2.00	.	1.00	1.00	2.00	1.00	2.00	1.00	2.00	1.00	1.00	.	.	1.00	2.00	2.00	3.00	.	.	7.00	2.00	.	.	.	2.00	.	10.00	10.00	10.00	.	.	.	.	.	.	.
197	1.00	1.00	1	1.00	2.00	1.00	2.00	2.00	2.00	3.00	2.00	.	.	2.00	.	1.00	2.00	1.00	2.00	3.00	2.00	3.00	1.00	1.00	.	.	2.00	4.00	1.00	1.00	.	.	7.00	2.00	.	.	.	1.00	4.00	10.00	10.00	10.00	.	.	.	.	.	.	.
198	1.00	2.00	1	2.00	1.00	2.00	2.00	3.00	2.00	3.00	2.00	.	.	2.00	.	1.00	1.00	1.00	1.00	2.00	3.00	3.00	1.00	1.00	.	.	1.00	1.00	1.00	1.00	.	.	7.00	2.00	.	.	.	2.00	.	10.00	10.00	10.00	.	.	.	.	.	.	.
199	2.00	1.00	1	2.00	1.00	1.00	2.00	2.00	2.00	1.00	1.00	9.00	3.00	2.00	.	1.00	2.00	3.00	2.00	3.00	1.00	1.00	3.00	3.00	.	.	3.00	3.00	2.00	3.00	.	.	7.00	2.00	.	.	.	1.00	3.00	3.00	9.00	10.00	.	.	.	-1.00	.	-0.25	.
200	1.00	3.00	4	1.00	2.00	2.00	2.00	3.00	2.00	3.00	1.00	1.50	2.00	2.00	.	1.00	1.00	3.00	1.00	1.00	1.00	2.00	1.00	1.00	.	.	1.00	1.00	2.00	2.00	1.00	2.00	6.00	2.00	.	.	.	1.00	1.00	10.00	10.00	10.00	.	.	.	.	.	.	.
201	1.00	3.00	2	1.00	1.00	1.00	2.00	2.00	2.00	4.00	2.00	.	.	2.00	.	1.00	3.00	3.00	1.00	1.00	1.00	3.00	1.00	1.00	4.00	4.00	2.00	2.00	2.00	2.00	.	.	4.00	1.00	3.00	3.00	1.00	1.00	1.00	3.00	1.00	3.00	6.00	8.00	8.00	.	.	.	.
202	2.00	3.00	7	1.00	2.00	2.00	2.00	4.00	2.00	4.00	1.00	2.00	2.00	2.00	.	1.00	2.00	2.00	1.00	1.00	1.00	3.00	1.00	1.00	.	.	3.00	3.00	2.00	1.00	.	.	5.00	2.00	.	.	.	1.00	1.00	10.00	10.00	10.00	.	.	.	.	.	.	.
203	2.00	1.00	3	2.00	2.00	1.00	2.00	3.00	2.00	3.00	2.00	.	.	2.00	.	1.00	2.00	2.00	3.00	4.00	4.00	3.00	1.00	1.00	.	.	2.00	4.00	1.00	1.00	.	.	6.00	2.00	.	.	.	2.00	.	10.00	10.00	10.00	.	.	.	.	.	.	.
204	2.00	1.00	1	1.00	2.00	1.00	1.00	2.00	2.00	3.00	1.00	10.50	4.00	2.00	.	3.00	2.00	1.00	2.00	1.00	1.00	1.00	1.00	1.00	.	.	1.00	3.00	3.00	2.00	.	.	7.00	2.00	.	.	.	1.00	1.00	10.00	10.00	10.00	.	.	.	.	.	.	.
205	2.00	2.00	3	1.00	2.00	1.00	2.00	2.00	2.00	4.00	2.00	.	.	2.00	.	2.00	2.00	1.00	4.00	3.00	1.00	1.00	1.00	1.00	.	.	2.00	1.00	1.00	1.00	.	.	7.00	2.00	.	.	.	2.00	.	10.00	10.00	10.00	.	.	.	.	.	.	.
206	2.00	1.00	1	1.00	2.00	1.00	2.00	3.00	2.00	3.00	1.00	6.00	2.00	2.00	.	3.00	3.00	3.00	1.00	3.00	3.00	3.00	1.00	2.00	.	.	4.00	4.00	1.00	3.00	.	.	6.00	2.00	.	.	.	2.00	.	8.00	8.00	9.00	.	.	.	.	.	.	.
207	1.00	1.00	2	2.00	2.00	1.00	2.00	3.00	2.00	3.00	1.00	8.00	3.00	2.00	.	1.00	2.00	1.00	1.00	1.00	2.00	2.00	1.00	1.00	.	.	4.00	3.00	4.00	3.00	.	.	6.00	2.00	.	.	.	2.00	.	10.00	10.00	10.00	.	.	.	.	.	.	.
208	2.00	3.00	2	2.00	2.00	2.00	2.00	3.00	3.00	4.00	1.00	2.00	2.00	2.00	.	1.00	2.00	1.00	1.00	1.00	3.00	3.00	1.00	1.00	.	.	3.00	1.00	2.00	2.00	.	.	6.00	2.00	.	.	.	2.00	.	10.00	10.00	10.00	.	.	.	.	.	.	.
209	2.00	1.00	1	2.00	2.00	1.00	2.00	2.00	2.00	3.00	1.00	3.00	2.00	2.00	.	1.00	2.00	3.00	2.00	3.00	3.00	3.00	2.00	1.00	.	.	3.00	3.00	2.00	2.00	.	.	6.00	2.00	.	.	.	1.00	3.00	10.00	10.00	10.00	.	.	.	.	.	.	.
210	2.00	1.00	1	2.00	2.00	2.00	2.00	3.00	2.00	3.00	1.00	5.00	2.00	2.00	.	1.00	2.00	2.00	1.00	1.00	2.00	2.00	1.00	1.00	.	.	1.00	1.00	1.00	1.00	.	.	7.00	2.00	.	.	.	2.00	.	9.00	9.00	10.00	.	.	.	.	.	.	.
211	1.00	1.00	1	2.00	2.00	1.00	2.00	4.00	2.00	3.00	1.00	4.00	2.00	2.00	.	1.00	2.00	3.00	3.00	3.00	2.00	2.00	1.00	1.00	.	.	2.00	1.00	1.00	1.00	.	.	5.00	1.00	1.00	2.00	4.00	1.00	4.00	1.00	1.00	2.00	8.00	8.00	10.00	.	.	.	.
212	1.00	1.00	1	1.00	2.00	1.00	1.00	3.00	2.00	3.00	1.00	5.00	3.00	1.00	4.50	1.00	1.00	2.00	3.00	4.00	2.00	1.00	1.00	1.00	.	.	3.00	3.00	3.00	3.00	.	.	6.00	1.00	.	.	.	1.00	1.00	10.00	10.00	10.00	.	.	.	.	.	.	.
213	1.00	1.00	2	1.00	2.00	2.00	2.00	3.00	2.00	3.00	2.00	.	.	2.00	.	4.00	1.00	1.00	3.00	3.00	2.00	2.00	2.00	2.00	.	.	2.00	2.00	1.00	1.00	.	.	7.00	2.00	.	.	.	2.00	.	10.00	10.00	10.00	.	.	.	.	.	.	.
214	1.00	1.00	2	2.00	2.00	1.00	2.00	2.00	2.00	3.00	2.00	.	.	2.00	.	1.00	2.00	4.00	1.00	2.00	1.00	3.00	1.00	1.00	.	.	3.00	4.00	3.00	4.00	.	.	7.00	2.00	.	.	.	1.00	2.00	10.00	10.00	10.00	.	.	.	.	.	.	.
215	2.00	1.00	1	1.00	2.00	1.00	1.00	3.00	2.00	3.00	1.00	14.00	4.00	2.00	.	1.00	1.00	4.00	4.00	4.00	3.00	3.00	1.00	1.00	.	.	4.00	4.00	4.00	4.00	.	.	5.00	2.00	.	.	.	1.00	1.00	10.00	9.00	10.00	.	.	.	.	.	.	.
216	1.00	1.00	1	2.00	2.00	2.00	1.00	2.00	2.00	3.00	1.00	3.00	2.00	2.00	.	1.00	2.00	2.00	1.00	1.00	3.00	3.00	2.00	1.00	.	.	2.00	3.00	1.00	1.00	.	.	7.00	2.00	.	.	.	1.00	4.00	10.00	10.00	10.00	.	.	.	.	.	.	.
217	2.00	1.00	1	1.00	2.00	2.00	2.00	3.00	2.00	3.00	1.00	7.50	3.00	2.00	.	1.00	1.00	1.00	3.00	2.00	3.00	1.00	3.00	3.00	.	.	1.00	1.00	1.00	1.00	.	.	5.00	2.00	.	.	.	2.00	.	9.00	7.00	10.00	.	.	.	-0.75	-0.50	-0.25	.
218	1.00	2.00	4	1.00	2.00	1.00	2.00	2.00	2.00	4.00	2.00	.	.	2.00	.	2.00	1.00	1.00	3.00	3.00	1.00	1.00	1.00	3.00	.	.	2.00	2.00	1.00	1.00	.	.	7.00	1.00	1.00	2.00	5.00	2.00	.	0.00	0.00	0.00	9.00	9.00	10.00	.	.	.	.
219	2.00	1.00	3	2.00	2.00	2.00	2.00	3.00	2.00	3.00	1.00	8.00	4.00	2.00	.	1.00	1.00	3.00	1.00	1.00	4.00	4.00	4.00	1.00	.	.	1.00	3.00	1.00	1.00	.	.	5.00	2.00	.	.	.	1.00	3.00	3.00	2.00	3.00	.	.	.	0.25	0.25	.	-0.25
220	1.00	1.00	1	1.00	2.00	1.00	2.00	2.00	2.00	4.00	1.00	16.00	5.00	2.00	.	1.00	3.00	4.00	3.00	3.00	3.00	4.00	1.00	1.00	.	.	3.00	3.00	3.00	3.00	.	.	6.00	1.00	1.00	2.00	5.00	1.00	3.00	10.00	10.00	10.00	.	.	.	.	.	.	.
221	2.00	1.00	1	1.00	1.00	1.00	2.00	3.00	2.00	3.00	1.00	5.00	3.00	2.00	.	3.00	1.00	2.00	2.00	3.00	1.00	1.00	1.00	1.00	.	.	1.00	3.00	1.00	2.00	.	.	6.00	2.00	.	.	.	1.00	4.00	1.00	1.00	2.00	.	.	.	-3.00	-1.50	.	-0.50
222	1.00	3.00	0	1.00	2.00	1.00	2.00	2.00	3.00	3.00	1.00	3.00	2.00	2.00	.	2.00	2.00	3.00	4.00	4.00	2.00	2.00	1.00	1.00	.	.	4.00	4.00	1.00	1.00	.	.	5.00	2.00	.	.	.	2.00	.	10.00	10.00	10.00	.	.	.	.	.	.	.
223	1.00	1.00	1	1.00	2.00	1.00	1.00	3.00	2.00	3.00	1.00	10.50	4.00	2.00	.	3.00	2.00	3.00	3.00	3.00	2.00	2.00	1.00	1.00	.	.	1.00	3.00	2.00	1.00	.	.	6.00	2.00	.	.	.	1.00	1.00	10.00	10.00	10.00	.	.	.	.	.	.	.
224	2.00	1.00	1	2.00	2.00	1.00	2.00	2.00	2.00	4.00	1.00	11.00	4.00	2.00	.	1.00	4.00	3.00	1.00	1.00	4.00	4.00	3.00	1.00	.	.	2.00	2.00	3.00	3.00	.	.	6.00	1.00	1.00	1.00	4.00	1.00	3.00	0.00	0.00	1.00	5.00	6.00	6.00	-4.50	-5.00	-0.75	-0.50
225	2.00	1.00	2	2.00	2.00	1.00	2.00	3.00	2.00	4.00	1.00	6.00	3.00	2.00	.	1.00	2.00	2.00	2.00	2.00	3.00	3.00	1.00	1.00	.	.	2.00	2.00	2.00	2.00	.	.	6.00	2.00	.	.	.	1.00	1.00	10.00	10.00	10.00	.	.	.	.	.	.	.
226	1.00	1.00	2	1.00	2.00	2.00	2.00	3.00	3.00	3.00	1.00	4.50	4.00	1.00	7.00	1.00	1.00	1.00	2.00	3.00	3.00	3.00	1.00	1.00	.	.	3.00	3.00	3.00	3.00	.	.	7.00	2.00	.	.	.	1.00	4.00	10.00	10.00	10.00	.	.	.	.	.	.	.
227	1.00	3.00	1	1.00	1.00	2.00	2.00	3.00	2.00	4.00	2.00	.	.	2.00	.	1.00	1.00	1.00	1.00	1.00	3.00	3.00	3.00	3.00	4.00	4.00	1.00	1.00	1.00	1.00	.	.	4.00	2.00	.	.	.	1.00	1.00	6.00	8.00	8.00	.	.	.	-1.00	-1.00	.	.
228	1.00	3.00	6	2.00	2.00	1.00	2.00	3.00	2.00	3.00	2.00	.	.	2.00	.	3.00	1.00	1.00	1.00	1.00	3.00	3.00	1.00	1.00	.	.	2.00	1.00	3.00	3.00	.	.	4.00	2.00	.	.	.	1.00	4.00	10.00	10.00	10.00	.	.	.	.	.	.	.
229	1.00	1.00	3	1.00	2.00	1.00	1.00	3.00	2.00	3.00	1.00	15.00	5.00	2.00	.	1.00	1.00	3.00	4.00	4.00	2.00	4.00	1.00	1.00	.	.	1.00	1.00	1.00	1.00	.	.	7.00	2.00	.	.	.	1.00	3.00	10.00	10.00	10.00	.	.	.	.	.	.	.
230	2.00	3.00	1	1.00	1.00	1.00	2.00	3.00	2.00	3.00	1.00	5.00	3.00	2.00	.	1.00	1.00	2.00	1.00	1.00	1.00	1.00	2.00	3.00	.	.	3.00	4.00	1.00	1.00	.	.	6.00	2.00	.	.	.	1.00	2.00	1.00	1.00	1.00	.	.	.	-1.75	-1.75	-0.25	-0.25
231	1.00	2.00	2	1.00	2.00	1.00	2.00	3.00	2.00	3.00	1.00	3.00	2.00	2.00	.	3.00	3.00	2.00	3.00	3.00	3.00	4.00	1.00	1.00	.	.	2.00	1.00	2.00	1.00	.	.	6.00	2.00	.	.	.	1.00	3.00	10.00	10.00	10.00	.	.	.	.	.	.	.
232	2.00	1.00	2	2.00	2.00	1.00	2.00	3.00	3.00	2.00	2.00	.	.	2.00	.	1.00	2.00	3.00	2.00	3.00	2.00	3.00	1.00	1.00	.	.	2.00	3.00	1.00	2.00	.	.	7.00	2.00	.	.	.	2.00	.	10.00	10.00	10.00	.	.	.	.	.	.	.
233	1.00	1.00	3	2.00	2.00	1.00	2.00	3.00	2.00	4.00	1.00	6.00	3.00	2.00	.	1.00	1.00	1.00	2.00	2.00	3.00	2.00	1.00	1.00	.	.	4.00	3.00	3.00	4.00	.	.	5.00	2.00	.	.	.	1.00	3.00	10.00	10.00	10.00	.	.	.	.	.	.	.
234	1.00	1.00	1	2.00	2.00	1.00	2.00	3.00	3.00	2.00	1.00	6.00	4.00	1.00	4.50	1.00	3.00	1.00	2.00	3.00	1.00	1.00	1.00	1.00	.	.	3.00	1.00	3.00	1.00	.	.	6.00	2.00	.	.	.	2.00	.	9.00	9.00	10.00	.	.	.	.	.	.	.
235	1.00	3.00	1	2.00	2.00	2.00	2.00	4.00	3.00	4.00	1.00	2.00	2.00	2.00	.	1.00	1.00	2.00	1.00	1.00	2.00	3.00	1.00	1.00	.	.	2.00	2.00	2.00	2.00	.	.	7.00	2.00	.	.	.	1.00	4.00	5.00	4.00	5.00	.	.	.	-0.75	-1.50	.	-0.25
236	1.00	1.00	3	2.00	1.00	1.00	2.00	3.00	2.00	3.00	2.00	.	.	2.00	.	1.00	2.00	4.00	1.00	3.00	3.00	4.00	1.00	1.00	.	.	2.00	2.00	3.00	3.00	.	.	7.00	2.00	.	.	.	1.00	3.00	10.00	10.00	10.00	.	.	.	.	.	.	.
237	1.00	1.00	1	2.00	2.00	2.00	2.00	3.00	2.00	3.00	1.00	7.50	3.00	2.00	.	1.00	2.00	2.00	1.00	1.00	4.00	4.00	1.00	1.00	.	.	2.00	2.00	1.00	1.00	.	.	7.00	2.00	.	.	.	1.00	3.00	10.00	10.00	10.00	.	.	.	.	.	.	.
238	1.00	1.00	1	1.00	2.00	1.00	2.00	3.00	2.00	3.00	2.00	.	.	2.00	.	1.00	1.00	2.00	1.00	3.00	1.00	2.00	1.00	1.00	4.00	4.00	2.00	1.00	2.00	1.00	.	.	5.00	2.00	.	.	.	1.00	3.00	10.00	10.00	10.00	.	.	.	.	.	.	.
239	2.00	1.00	1	2.00	1.00	1.00	2.00	3.00	2.00	3.00	1.00	6.00	3.00	2.00	.	2.00	3.00	3.00	2.00	3.00	2.00	3.00	3.00	1.00	.	.	1.00	3.00	3.00	4.00	.	.	4.00	2.00	.	.	.	1.00	3.00	10.00	9.00	10.00	.	.	.	.	.	.	.
240	2.00	1.00	1	2.00	2.00	1.00	2.00	2.00	2.00	3.00	1.00	6.00	3.00	2.00	.	1.00	1.00	1.00	1.00	1.00	3.00	1.00	1.00	1.00	.	.	2.00	1.00	2.00	2.00	.	.	6.00	2.00	.	.	.	1.00	1.00	10.00	10.00	10.00	.	.	.	.	.	.	.
241	2.00	1.00	1	1.00	2.00	1.00	2.00	2.00	2.00	4.00	1.00	13.50	5.00	2.00	.	2.00	3.00	2.00	2.00	2.00	3.00	3.00	3.00	3.00	.	.	3.00	3.00	2.00	2.00	.	.	5.00	2.00	.	.	.	1.00	3.00	10.00	10.00	10.00	.	.	.	.	.	.	.
242	2.00	1.00	2	2.00	2.00	1.00	2.00	1.00	2.00	3.00	1.00	10.50	4.00	2.00	.	1.00	2.00	2.00	2.00	2.00	2.00	2.00	1.00	1.00	.	.	2.00	2.00	2.00	2.00	.	.	7.00	2.00	.	.	.	2.00	.	10.00	10.00	10.00	.	.	.	.	.	.	.
243	1.00	1.00	2	1.00	2.00	1.00	2.00	3.00	2.00	3.00	1.00	3.00	2.00	2.00	.	1.00	1.00	1.00	3.00	3.00	2.00	2.00	2.00	1.00	.	.	1.00	1.00	1.00	1.00	.	.	7.00	2.00	.	.	.	1.00	3.00	10.00	10.00	10.00	.	.	.	.	.	.	.
244	2.00	1.00	2	1.00	2.00	1.00	2.00	3.00	2.00	3.00	1.00	10.50	4.00	2.00	.	1.00	1.00	1.00	4.00	4.00	2.00	2.00	1.00	1.00	.	.	1.00	1.00	1.00	1.00	.	.	6.00	2.00	.	.	.	2.00	.	10.00	10.00	10.00	.	.	.	.	.	.	.
245	2.00	1.00	1	2.00	2.00	1.00	2.00	3.00	2.00	4.00	2.00	.	.	2.00	.	1.00	2.00	1.00	3.00	3.00	4.00	4.00	1.00	1.00	.	.	1.00	1.00	1.00	1.00	.	.	6.00	2.00	.	.	.	2.00	.	10.00	10.00	10.00	.	.	.	.	.	.	.
246	2.00	1.00	1	2.00	2.00	1.00	2.00	2.00	2.00	3.00	2.00	.	.	2.00	.	1.00	2.00	1.00	4.00	4.00	1.00	1.00	1.00	1.00	.	.	1.00	3.00	1.00	1.00	.	.	6.00	2.00	.	.	.	1.00	1.00	10.00	10.00	10.00	.	.	.	.	.	.	.
247	1.00	1.00	2	2.00	2.00	1.00	2.00	3.00	2.00	4.00	2.00	.	.	2.00	.	1.00	1.00	1.00	3.00	1.00	3.00	1.00	1.00	1.00	.	.	4.00	4.00	4.00	3.00	.	.	7.00	2.00	.	.	.	2.00	.	10.00	10.00	10.00	.	.	.	.	.	.	.
248	1.00	1.00	1	1.00	2.00	1.00	2.00	2.00	3.00	3.00	1.00	9.00	4.00	2.00	.	2.00	3.00	2.00	1.00	2.00	2.00	2.00	1.00	1.00	.	.	2.00	4.00	2.00	4.00	.	.	6.00	2.00	.	.	.	1.00	3.00	10.00	10.00	10.00	.	.	.	.	.	.	.
249	1.00	1.00	1	2.00	2.00	1.00	2.00	2.00	2.00	3.00	1.00	11.00	3.00	2.00	.	1.00	2.00	3.00	1.00	3.00	4.00	4.00	1.00	1.00	.	.	2.00	3.00	1.00	1.00	.	.	6.00	2.00	.	.	.	2.00	.	10.00	10.00	10.00	.	.	.	.	.	.	.
250	2.00	1.00	4	2.00	2.00	1.00	1.00	3.00	2.00	3.00	1.00	12.00	3.00	2.00	.	1.00	3.00	1.00	2.00	2.00	4.00	2.00	1.00	2.00	.	.	1.00	3.00	2.00	1.00	.	.	6.00	2.00	.	.	.	2.00	.	10.00	10.00	10.00	.	.	.	.	.	.	.
251	1.00	1.00	1	2.00	2.00	1.00	1.00	3.00	2.00	3.00	2.00	.	.	2.00	.	1.00	2.00	1.00	1.00	1.00	2.00	2.00	1.00	1.00	.	.	1.00	3.00	1.00	1.00	.	.	7.00	2.00	.	.	.	1.00	3.00	10.00	10.00	10.00	.	.	.	.	.	.	.
252	2.00	1.00	1	1.00	2.00	1.00	2.00	2.00	2.00	3.00	1.00	7.50	3.00	2.00	.	1.00	2.00	1.00	4.00	4.00	4.00	4.00	1.00	2.00	.	.	2.00	2.00	1.00	1.00	.	.	7.00	2.00	.	.	.	1.00	4.00	1.00	1.00	3.00	2.00	10.00	10.00	-3.50	-0.25	10.00	.
253	2.00	1.00	2	1.00	1.00	1.00	2.00	3.00	2.00	3.00	1.00	12.00	4.00	2.00	.	1.00	2.00	2.00	4.00	4.00	1.00	1.00	1.00	3.00	.	.	2.00	2.00	1.00	1.00	.	.	7.00	2.00	.	.	.	2.00	.	10.00	10.00	10.00	.	.	.	.	.	.	.
254	1.00	1.00	1	2.00	2.00	1.00	2.00	3.00	2.00	3.00	1.00	5.00	2.00	2.00	.	1.00	2.00	3.00	1.00	1.00	3.00	4.00	1.00	1.00	.	.	3.00	3.00	3.00	4.00	.	.	7.00	1.00	2.00	1.00	3.00	2.00	.	2.00	2.00	2.00	10.00	9.00	10.00	.	.	.	.
255	2.00	1.00	4	2.00	2.00	1.00	2.00	3.00	3.00	4.00	1.00	9.00	4.00	2.00	.	1.00	2.00	3.00	2.00	3.00	2.00	2.00	2.00	3.00	.	.	3.00	3.00	3.00	2.00	.	.	5.00	2.00	.	.	.	2.00	.	10.00	10.00	10.00	.	.	.	.	.	.	.
256	1.00	1.00	2	2.00	2.00	1.00	2.00	3.00	2.00	4.00	2.00	.	.	2.00	.	1.00	1.00	1.00	1.00	1.00	4.00	4.00	1.00	1.00	.	.	1.00	1.00	1.00	1.00	.	.	5.00	2.00	.	.	.	1.00	1.00	10.00	10.00	10.00	.	.	.	.	.	.	.
257	1.00	1.00	2	2.00	2.00	2.00	2.00	2.00	2.00	3.00	2.00	.	.	2.00	.	1.00	2.00	2.00	1.00	1.00	3.00	3.00	1.00	1.00	.	.	2.00	2.00	2.00	2.00	.	.	7.00	2.00	.	.	.	2.00	.	10.00	10.00	10.00	.	.	.	.	.	.	.
258	2.00	1.00	1	2.00	2.00	1.00	2.00	3.00	2.00	3.00	2.00	.	.	2.00	.	1.00	1.00	1.00	2.00	3.00	3.00	4.00	1.00	1.00	.	.	1.00	1.00	1.00	1.00	.	.	7.00	2.00	.	.	.	2.00	.	10.00	10.00	10.00	.	.	.	.	.	.	.
259	1.00	1.00	2	1.00	2.00	1.00	2.00	2.00	2.00	3.00	1.00	6.00	3.00	2.00	.	3.00	3.00	3.00	4.00	4.00	3.00	3.00	1.00	1.00	.	.	4.00	4.00	4.00	4.00	.	.	7.00	2.00	.	.	.	1.00	2.00	10.00	10.00	10.00	.	.	.	.	.	.	.
260	2.00	1.00	3	2.00	2.00	1.00	2.00	2.00	2.00	2.00	1.00	3.00	2.00	2.00	.	1.00	1.00	1.00	4.00	2.00	4.00	4.00	1.00	1.00	.	.	1.00	1.00	1.00	1.00	.	.	7.00	2.00	.	.	.	2.00	.	10.00	10.00	10.00	.	.	.	.	.	.	.
261	1.00	1.00	1	1.00	2.00	2.00	2.00	3.00	3.00	4.00	1.00	7.50	4.00	2.00	.	1.00	2.00	1.00	3.00	2.00	2.00	2.00	1.00	1.00	.	.	3.00	3.00	2.00	3.00	.	.	7.00	2.00	.	.	.	2.00	.	10.00	10.00	10.00	.	.	.	.	.	.	.
262	1.00	1.00	2	2.00	2.00	1.00	2.00	2.00	2.00	4.00	1.00	15.00	5.00	2.00	.	1.00	3.00	3.00	3.00	3.00	3.00	3.00	1.00	1.00	.	.	2.00	2.00	1.00	2.00	.	.	4.00	2.00	.	.	.	1.00	3.00	9.00	9.00	10.00	.	.	.	.	.	.	.
263	2.00	1.00	2	1.00	2.00	2.00	1.00	2.00	2.00	3.00	1.00	6.00	3.00	2.00	.	2.00	2.00	2.00	2.00	2.00	2.00	2.00	1.00	1.00	.	.	1.00	2.00	1.00	2.00	.	.	5.00	2.00	.	.	.	1.00	3.00	10.00	10.00	10.00	.	.	.	.	.	.	.
264	1.00	1.00	1	1.00	2.00	1.00	2.00	2.00	2.00	3.00	1.00	6.00	3.00	2.00	.	2.00	2.00	3.00	1.00	2.00	2.00	2.00	1.00	1.00	.	.	3.00	3.00	3.00	3.00	.	.	6.00	2.00	.	.	.	2.00	.	10.00	10.00	10.00	.	.	.	.	.	.	.
265	1.00	1.00	1	1.00	1.00	1.00	2.00	2.00	2.00	4.00	1.00	16.50	6.00	2.00	.	2.00	3.00	3.00	2.00	2.00	3.00	3.00	1.00	1.00	.	.	2.00	2.00	3.00	3.00	.	.	2.00	2.00	.	.	.	1.00	4.00	10.00	10.00	10.00	.	.	.	.	.	.	.
266	1.00	1.00	1	1.00	2.00	2.00	2.00	3.00	2.00	4.00	1.00	4.00	2.00	2.00	.	3.00	3.00	3.00	1.00	1.00	3.00	3.00	3.00	4.00	.	.	3.00	4.00	4.00	4.00	.	.	7.00	1.00	3.00	2.00	2.00	2.00	.	5.00	7.00	9.00	.	.	.	.	-3.00	.	-0.50
267	1.00	1.00	1	1.00	2.00	1.00	2.00	3.00	2.00	4.00	1.00	7.50	3.00	2.00	.	4.00	3.00	3.00	4.00	4.00	4.00	4.00	1.00	1.00	.	.	3.00	3.00	2.00	3.00	.	.	6.00	2.00	.	.	.	1.00	3.00	10.00	10.00	10.00	.	.	.	.	.	.	.
268	2.00	2.00	1	1.00	2.00	1.00	2.00	2.00	3.00	3.00	1.00	10.00	3.00	2.00	.	3.00	2.00	2.00	3.00	4.00	1.00	1.00	4.00	4.00	.	.	4.00	4.00	2.00	2.00	.	.	5.00	2.00	.	.	.	2.00	.	10.00	10.00	10.00	.	.	.	.	.	.	.
269	2.00	1.00	1	1.00	1.00	1.00	2.00	2.00	2.00	3.00	2.00	.	.	1.00	.	1.00	1.00	1.00	3.00	3.00	2.00	2.00	1.00	1.00	.	.	1.00	1.00	2.00	2.00	.	.	3.00	2.00	.	.	.	2.00	.	10.00	10.00	10.00	.	.	.	.	.	.	.
270	2.00	1.00	0	2.00	2.00	1.00	2.00	2.00	2.00	3.00	1.00	12.00	5.00	2.00	.	1.00	2.00	2.00	2.00	2.00	3.00	3.00	1.00	1.00	.	.	2.00	2.00	1.00	1.00	.	.	6.00	2.00	.	.	.	1.00	3.00	3.00	3.00	4.00	.	.	.	-1.75	-2.25	.	.
271	1.00	1.00	1	1.00	2.00	1.00	2.00	2.00	2.00	3.00	1.00	9.00	5.00	1.00	.	1.00	2.00	4.00	1.00	3.00	3.00	3.00	1.00	1.00	.	.	2.00	3.00	1.00	1.00	.	.	6.00	2.00	.	.	.	1.00	4.00	10.00	10.00	10.00	.	.	.	.	.	.	.
272	2.00	1.00	1	1.00	1.00	1.00	1.00	3.00	2.00	4.00	2.00	.	.	2.00	.	1.00	1.00	1.00	2.00	2.00	2.00	2.00	1.00	2.00	.	.	3.00	4.00	2.00	2.00	.	.	6.00	1.00	1.00	2.00	5.00	2.00	.	1.00	1.00	1.00	4.00	4.00	4.00	-4.00	-4.00	.	.
273	1.00	1.00	0	1.00	1.00	1.00	2.00	2.00	2.00	4.00	1.00	3.00	2.00	2.00	.	2.00	2.00	2.00	3.00	3.00	2.00	3.00	1.00	1.00	.	.	3.00	3.00	2.00	2.00	.	.	5.00	1.00	3.00	2.00	2.00	2.00	.	1.00	1.00	1.00	3.00	3.00	4.00	-1.50	-1.50	-1.00	-1.00
274	1.00	1.00	3	1.00	1.00	1.00	2.00	3.00	2.00	3.00	1.00	15.00	5.00	2.00	.	1.00	3.00	3.00	3.00	3.00	4.00	4.00	1.00	1.00	.	.	2.00	2.00	1.00	1.00	.	.	6.00	2.00	.	.	.	2.00	.	10.00	10.00	10.00	.	.	.	.	.	.	.
275	2.00	1.00	3	1.00	2.00	1.00	2.00	2.00	2.00	3.00	1.00	9.00	4.00	2.00	.	2.00	4.00	4.00	3.00	3.00	1.00	1.00	3.00	1.00	.	.	1.00	2.00	2.00	2.00	.	.	7.00	1.00	1.00	3.00	2.00	2.00	.	10.00	10.00	10.00	.	.	.	.	.	.	.
276	1.00	1.00	2	2.00	2.00	1.00	1.00	2.00	2.00	3.00	1.00	12.00	5.00	2.00	.	1.00	3.00	3.00	2.00	2.00	3.00	3.00	1.00	1.00	.	.	3.00	4.00	1.00	1.00	.	.	5.00	2.00	.	.	.	1.00	1.00	10.00	10.00	10.00	.	.	.	.	.	.	.
277	2.00	1.00	0	1.00	2.00	1.00	2.00	2.00	2.00	3.00	1.00	13.50	5.00	2.00	.	1.00	3.00	2.00	2.00	2.00	2.00	2.00	1.00	1.00	.	.	3.00	3.00	3.00	3.00	.	.	4.00	2.00	.	.	.	1.00	4.00	8.00	8.00	9.00	.	.	.	.	.	.	.
278	2.00	1.00	2	1.00	2.00	2.00	2.00	2.00	3.00	3.00	1.00	13.00	5.00	2.00	.	3.00	2.00	3.00	3.00	3.00	2.00	3.00	2.00	2.00	.	.	3.00	4.00	2.00	3.00	.	.	5.00	2.00	.	.	.	1.00	4.00	10.00	10.00	10.00	.	.	.	.	.	.	.
279	1.00	1.00	1	2.00	2.00	1.00	2.00	2.00	2.00	3.00	1.00	6.00	3.00	2.00	.	1.00	3.00	1.00	2.00	1.00	3.00	1.00	1.00	1.00	.	.	4.00	4.00	4.00	4.00	.	.	6.00	2.00	.	.	.	1.00	1.00	10.00	10.00	1.00	.	.	.	.	.	.	.
280	2.00	1.00	2	1.00	1.00	1.00	2.00	2.00	2.00	3.00	1.00	16.50	6.00	1.00	3.00	2.00	2.00	2.00	2.00	2.00	1.00	1.00	2.00	2.00	.	.	1.00	2.00	1.00	2.00	.	.	5.00	1.00	4.00	3.00	2.00	2.00	.	2.00	1.00	3.00	9.00	9.00	10.00	.	.	.	.
281	2.00	1.00	1	1.00	2.00	2.00	1.00	2.00	2.00	2.00	1.00	13.00	5.00	2.00	.	1.00	1.00	2.00	2.00	1.00	2.00	2.00	2.00	2.00	.	.	2.00	2.00	2.00	2.00	.	.	7.00	2.00	.	.	.	1.00	1.00	2.00	2.00	4.00	.	.	.	-1.75	-1.50	.	.
282	2.00	1.00	1	1.00	2.00	1.00	2.00	2.00	3.00	4.00	1.00	12.00	5.00	2.00	.	1.00	3.00	2.00	3.00	2.00	2.00	2.00	3.00	4.00	.	.	4.00	4.00	3.00	3.00	.	.	7.00	2.00	.	.	.	1.00	3.00	10.00	10.00	10.00	.	.	.	.	.	.	.
283	1.00	1.00	3	1.00	2.00	1.00	1.00	3.00	2.00	3.00	1.00	10.00	4.00	2.00	.	2.00	3.00	3.00	3.00	3.00	3.00	3.00	1.00	1.00	.	.	3.00	3.00	3.00	1.00	.	.	7.00	2.00	.	.	.	1.00	3.00	10.00	10.00	10.00	.	.	.	.	.	.	.
284	2.00	1.00	1	1.00	2.00	2.00	2.00	2.00	2.00	3.00	1.00	12.00	5.00	2.00	.	3.00	3.00	3.00	3.00	3.00	2.00	2.00	1.00	3.00	.	.	3.00	3.00	3.00	3.00	.	.	5.00	2.00	.	.	.	1.00	4.00	9.00	10.00	10.00	.	.	.	.	.	.	.
285	1.00	1.00	2	2.00	2.00	1.00	2.00	3.00	2.00	4.00	1.00	13.00	4.00	2.00	.	1.00	1.00	1.00	3.00	3.00	3.00	3.00	1.00	1.00	.	.	2.00	1.00	1.00	1.00	.	.	6.00	2.00	.	.	.	1.00	4.00	10.00	10.00	10.00	.	.	.	.	.	.	.
286	2.00	1.00	1	2.00	2.00	1.00	2.00	2.00	2.00	3.00	1.00	12.50	4.00	2.00	.	1.00	3.00	4.00	1.00	3.00	3.00	3.00	3.00	4.00	.	.	3.00	3.00	3.00	3.00	.	.	7.00	2.00	.	.	.	1.00	3.00	10.00	10.00	10.00	.	.	.	.	.	.	.
287	2.00	1.00	2	2.00	2.00	1.00	2.00	3.00	2.00	3.00	2.00	.	.	2.00	.	1.00	1.00	1.00	3.00	3.00	3.00	3.00	1.00	1.00	.	.	2.00	2.00	1.00	1.00	.	.	5.00	2.00	.	.	.	2.00	.	10.00	10.00	10.00	.	.	.	.	.	.	.
288	2.00	1.00	1	1.00	2.00	1.00	2.00	2.00	2.00	3.00	1.00	11.00	4.00	2.00	.	3.00	2.00	2.00	2.00	2.00	3.00	3.00	1.00	1.00	.	.	3.00	3.00	4.00	4.00	.	.	6.00	2.00	.	.	.	1.00	2.00	10.00	10.00	10.00	.	.	.	.	.	.	.
289	1.00	1.00	2	1.00	1.00	1.00	2.00	3.00	3.00	4.00	1.00	7.50	3.00	2.00	.	1.00	3.00	3.00	2.00	2.00	3.00	3.00	1.00	1.00	.	.	2.00	2.00	1.00	3.00	.	.	7.00	2.00	.	.	.	1.00	3.00	7.00	7.00	8.00	.	.	.	.	.	.	.
290	2.00	1.00	2	2.00	1.00	2.00	2.00	2.00	3.00	3.00	1.00	9.00	4.00	2.00	.	3.00	2.00	1.00	2.00	2.00	1.00	1.00	2.00	2.00	.	.	3.00	2.00	3.00	2.00	.	.	6.00	2.00	.	.	.	1.00	3.00	2.00	3.00	4.00	.	.	.	-1.50	-1.50	.	.
291	2.00	1.00	2	1.00	2.00	1.00	2.00	2.00	2.00	4.00	1.00	9.00	4.00	2.00	.	3.00	3.00	4.00	3.00	3.00	2.00	1.00	3.00	3.00	.	.	2.00	3.00	3.00	3.00	.	.	5.00	2.00	.	.	.	1.00	1.00	10.00	10.00	10.00	.	.	.	.	.	.	.
292	2.00	2.00	1	2.00	2.00	1.00	2.00	3.00	2.00	3.00	1.00	9.00	4.00	2.00	.	1.00	2.00	3.00	1.00	1.00	3.00	3.00	1.00	3.00	.	.	1.00	2.00	1.00	1.00	.	.	7.00	2.00	.	.	.	1.00	4.00	10.00	10.00	10.00	.	.	.	.	.	.	.
293	2.00	1.00	1	2.00	2.00	1.00	1.00	2.00	2.00	3.00	1.00	9.00	4.00	2.00	.	1.00	3.00	3.00	1.00	1.00	3.00	3.00	3.00	3.00	.	.	3.00	3.00	2.00	3.00	.	.	6.00	2.00	.	.	.	1.00	3.00	3.00	2.00	3.00	.	.	.	-3.50	-3.26	-0.25	-0.50
294	1.00	1.00	6	2.00	2.00	1.00	1.00	2.00	2.00	2.00	2.00	.	.	2.00	.	1.00	1.00	2.00	2.00	3.00	2.00	2.00	1.00	1.00	.	.	3.00	3.00	3.00	3.00	.	.	5.00	2.00	.	.	.	2.00	.	10.00	10.00	10.00	.	.	.	.	.	.	.
295	2.00	1.00	3	1.00	2.00	1.00	1.00	2.00	2.00	3.00	1.00	10.00	3.00	2.00	.	3.00	3.00	3.00	2.00	2.00	2.00	2.00	2.00	2.00	.	.	3.00	1.00	2.00	2.00	.	.	6.00	2.00	.	.	.	1.00	4.00	10.00	10.00	10.00	.	.	.	.	.	.	.
296	1.00	1.00	2	1.00	1.00	1.00	2.00	3.00	2.00	2.00	1.00	9.00	5.00	2.00	.	2.00	4.00	1.00	3.00	3.00	4.00	3.00	2.00	1.00	.	.	3.00	3.00	3.00	1.00	.	.	5.00	2.00	.	.	.	1.00	1.00	10.00	10.00	10.00	.	.	.	.	.	.	.
297	1.00	1.00	1	1.00	2.00	1.00	2.00	2.00	1.00	2.00	1.00	16.00	4.00	2.00	.	2.00	1.00	1.00	2.00	2.00	4.00	4.00	2.00	1.00	.	.	3.00	4.00	3.00	3.00	.	.	7.00	2.00	.	.	.	1.00	1.00	10.00	10.00	10.00	.	.	.	.	.	.	.
298	1.00	1.00	1	2.00	2.00	1.00	2.00	2.00	2.00	3.00	1.00	7.00	3.00	2.00	.	1.00	1.00	1.00	4.00	4.00	3.00	3.00	1.00	1.00	.	.	3.00	3.00	3.00	3.00	.	.	7.00	2.00	.	.	.	2.00	.	10.00	10.00	10.00	.	.	.	.	.	.	.
299	2.00	1.00	1	2.00	1.00	2.00	2.00	2.00	2.00	1.00	1.00	4.00	2.00	2.00	.	1.00	3.00	3.00	3.00	4.00	3.00	4.00	2.00	3.00	.	.	2.00	2.00	1.00	1.00	.	.	7.00	2.00	.	.	.	1.00	4.00	10.00	10.00	10.00	.	.	.	.	.	.	.
300	1.00	1.00	1	1.00	2.00	1.00	2.00	3.00	2.00	4.00	1.00	9.00	3.00	2.00	.	2.00	3.00	3.00	2.00	2.00	1.00	2.00	1.00	1.00	.	.	3.00	3.00	3.00	2.00	.	.	7.00	2.00	.	.	.	1.00	1.00	10.00	10.00	10.00	.	.	.	.	.	.	.
301	1.00	1.00	4	1.00	2.00	2.00	2.00	2.00	2.00	4.00	1.00	3.00	2.00	2.00	.	1.00	1.00	1.00	1.00	1.00	4.00	4.00	1.00	1.00	.	.	4.00	4.00	3.00	1.00	.	.	5.00	2.00	.	.	.	2.00	.	10.00	10.00	10.00	.	.	.	.	.	.	.
302	2.00	1.00	2	2.00	1.00	1.00	2.00	3.00	2.00	4.00	1.00	7.50	3.00	2.00	.	2.00	2.00	3.00	2.00	3.00	2.00	3.00	2.00	2.00	.	.	2.00	3.00	3.00	3.00	.	.	6.00	1.00	1.00	2.00	3.00	1.00	2.00	1.00	1.00	2.00	3.00	3.00	3.00	-4.00	-4.00	-5.00	-3.00
303	2.00	1.00	1	1.00	1.00	2.00	2.00	3.00	2.00	4.00	1.00	6.00	3.00	2.00	.	1.00	1.00	2.00	3.00	3.00	3.00	3.00	1.00	1.00	.	.	2.00	4.00	1.00	1.00	.	.	7.00	1.00	1.00	3.00	2.00	1.00	4.00	3.00	3.00	6.00	10.00	10.00	10.00	.	.	.	.
304	1.00	2.00	2	1.00	1.00	1.00	2.00	2.00	2.00	2.00	1.00	12.00	3.00	2.00	.	1.00	1.00	2.00	2.00	2.00	3.00	3.00	1.00	1.00	.	.	3.00	3.00	3.00	3.00	.	.	7.00	2.00	.	.	.	2.00	.	10.00	10.00	10.00	.	.	.	.	.	.	.
305	1.00	1.00	1	2.00	2.00	1.00	2.00	3.00	1.00	1.00	1.00	3.00	2.00	2.00	.	1.00	1.00	1.00	3.00	3.00	2.00	2.00	1.00	1.00	.	.	4.00	4.00	3.00	3.00	.	.	7.00	2.00	.	.	.	2.00	.	10.00	10.00	10.00	.	.	.	.	.	.	.
306	1.00	1.00	1	2.00	2.00	1.00	2.00	2.00	2.00	3.00	1.00	4.50	2.00	2.00	.	1.00	3.00	3.00	2.00	2.00	3.00	3.00	1.00	1.00	.	.	2.00	2.00	3.00	3.00	.	.	5.00	2.00	.	.	.	2.00	.	10.00	10.00	10.00	.	.	.	.	.	.	.
307	2.00	3.00	1	2.00	2.00	1.00	2.00	3.00	2.00	4.00	1.00	10.00	4.00	2.00	.	1.00	2.00	1.00	4.00	4.00	3.00	2.00	1.00	1.00	2.00	2.00	4.00	3.00	1.00	1.00	.	.	7.00	2.00	.	.	.	2.00	.	10.00	10.00	10.00	.	.	.	.	.	.	.
308	1.00	1.00	1	1.00	2.00	1.00	2.00	1.00	2.00	4.00	1.00	8.00	3.00	2.00	.	3.00	3.00	3.00	4.00	4.00	3.00	4.00	1.00	1.00	.	.	3.00	4.00	2.00	4.00	.	.	7.00	2.00	.	.	.	1.00	3.00	10.00	10.00	10.00	.	.	.	.	.	.	.
309	2.00	1.00	1	1.00	2.00	1.00	2.00	3.00	2.00	4.00	1.00	6.00	3.00	2.00	.	2.00	1.00	1.00	2.00	2.00	3.00	3.00	1.00	1.00	.	.	1.00	1.00	1.00	1.00	.	.	6.00	2.00	.	.	.	1.00	4.00	10.00	10.00	10.00	.	.	.	.	.	.	.
310	2.00	3.00	2	1.00	2.00	1.00	2.00	3.00	2.00	3.00	1.00	8.00	3.00	2.00	.	1.00	3.00	3.00	3.00	3.00	2.00	2.00	1.00	1.00	.	.	1.00	1.00	1.00	1.00	.	.	6.00	2.00	.	.	.	2.00	.	10.00	10.00	10.00	.	.	.	.	.	.	.
311	1.00	1.00	3	1.00	2.00	1.00	2.00	3.00	2.00	2.00	1.00	6.00	2.00	2.00	.	1.00	1.00	1.00	3.00	4.00	3.00	4.00	1.00	1.00	.	.	1.00	4.00	1.00	3.00	.	.	7.00	2.00	.	.	.	2.00	.	10.00	10.00	10.00	.	.	.	.	.	.	.
312	1.00	1.00	1	1.00	2.00	1.00	2.00	2.00	2.00	2.00	1.00	6.00	3.00	2.00	.	2.00	2.00	2.00	3.00	2.00	3.00	3.00	1.00	1.00	2.00	3.00	4.00	3.00	1.00	3.00	.	.	5.00	2.00	.	.	.	2.00	.	10.00	10.00	10.00	.	.	.	.	.	.	.
313	2.00	1.00	2	1.00	2.00	1.00	2.00	2.00	2.00	2.00	1.00	10.50	4.00	2.00	.	1.00	2.00	2.00	2.00	2.00	3.00	3.00	1.00	1.00	.	.	1.00	1.00	3.00	3.00	.	.	6.00	2.00	.	.	.	1.00	3.00	10.00	10.00	10.00	.	.	.	.	.	.	.
314	1.00	1.00	1	1.00	2.00	1.00	2.00	2.00	2.00	2.00	1.00	10.50	3.00	2.00	.	3.00	1.00	2.00	3.00	3.00	3.00	3.00	1.00	1.00	.	.	3.00	3.00	2.00	2.00	.	.	6.00	2.00	.	.	.	2.00	.	10.00	10.00	10.00	.	.	.	.	.	.	.
315	2.00	2.00	1	2.00	2.00	1.00	2.00	2.00	2.00	2.00	1.00	6.00	4.00	2.00	.	1.00	2.00	2.00	2.00	2.00	1.00	1.00	2.00	2.00	.	.	3.00	3.00	2.00	2.00	.	.	5.00	2.00	.	.	.	1.00	3.00	10.00	10.00	10.00	.	.	.	.	.	.	.
316	1.00	1.00	1	2.00	1.00	1.00	2.00	3.00	1.00	2.00	1.00	4.00	2.00	2.00	.	1.00	2.00	1.00	2.00	2.00	2.00	3.00	1.00	1.00	.	.	3.00	3.00	3.00	3.00	.	.	6.00	2.00	.	.	.	2.00	.	10.00	10.00	10.00	.	.	.	.	.	.	.
317	2.00	1.00	2	2.00	2.00	2.00	1.00	2.00	2.00	2.00	1.00	6.00	3.00	2.00	.	1.00	1.00	3.00	1.00	1.00	3.00	2.00	1.00	1.00	.	.	4.00	4.00	3.00	4.00	.	.	7.00	1.00	1.00	2.00	3.00	2.00	.	2.00	0.00	2.00	10.00	10.00	10.00	.	.	.	.
318	1.00	1.00	1	1.00	2.00	1.00	2.00	2.00	2.00	4.00	1.00	12.00	4.00	2.00	.	3.00	1.00	4.00	2.00	2.00	3.00	3.00	1.00	1.00	.	.	4.00	4.00	3.00	3.00	.	.	5.00	1.00	1.00	2.00	4.00	2.00	.	1.00	0.00	1.00	7.00	7.00	8.00	.	.	.	.
319	1.00	1.00	1	2.00	2.00	1.00	2.00	4.00	2.00	3.00	1.00	6.00	2.00	2.00	.	3.00	2.00	3.00	4.00	3.00	2.00	3.00	1.00	1.00	.	.	3.00	3.00	3.00	3.00	.	.	5.00	2.00	.	.	.	1.00	3.00	3.00	3.00	4.00	.	.	.	-1.25	-1.00	.	-1.00
320	1.00	1.00	2	1.00	1.00	2.00	2.00	2.00	2.00	2.00	2.00	.	.	2.00	.	1.00	3.00	3.00	3.00	3.00	3.00	3.00	1.00	1.00	.	.	1.00	1.00	3.00	3.00	.	.	4.00	2.00	.	.	.	2.00	.	10.00	10.00	10.00	.	.	.	.	.	.	.
321	1.00	1.00	2	2.00	2.00	1.00	2.00	2.00	2.00	3.00	1.00	6.00	2.00	2.00	.	1.00	1.00	2.00	1.00	2.00	1.00	1.00	1.00	1.00	.	.	2.00	2.00	1.00	1.00	.	.	7.00	2.00	.	.	.	1.00	4.00	10.00	10.00	10.00	.	.	.	.	.	.	.
322	1.00	1.00	3	2.00	1.00	1.00	1.00	2.00	2.00	3.00	1.00	14.00	4.00	2.00	.	1.00	1.00	1.00	3.00	4.00	4.00	4.00	1.00	1.00	.	.	4.00	4.00	3.00	4.00	.	.	6.00	2.00	.	.	.	2.00	.	10.00	10.00	10.00	.	.	.	.	.	.	.
323	2.00	1.00	2	1.00	2.00	1.00	2.00	3.00	2.00	3.00	1.00	11.00	4.00	2.00	.	1.00	1.00	1.00	1.00	1.00	2.00	2.00	1.00	1.00	.	.	1.00	1.00	1.00	1.00	.	.	7.00	2.00	.	.	.	2.00	.	10.00	10.00	10.00	.	.	.	.	.	.	.
324	2.00	1.00	3	2.00	2.00	1.00	1.00	2.00	2.00	3.00	1.00	6.00	2.00	2.00	.	1.00	1.00	1.00	3.00	3.00	3.00	3.00	1.00	1.00	.	.	2.00	2.00	1.00	1.00	.	.	5.00	2.00	.	.	.	2.00	.	10.00	10.00	10.00	.	.	.	.	.	.	.
325	2.00	1.00	1	1.00	1.00	1.00	2.00	3.00	2.00	3.00	1.00	3.00	2.00	2.00	.	2.00	2.00	2.00	4.00	4.00	1.00	1.00	1.00	1.00	.	.	1.00	1.00	1.00	1.00	.	.	5.00	1.00	1.00	2.00	5.00	2.00	.	0.00	1.00	1.00	4.00	5.00	7.00	-2.25	-2.25	.	.
326	2.00	3.00	3	1.00	1.00	1.00	2.00	2.00	2.00	4.00	1.00	8.50	3.00	2.00	.	2.00	1.00	1.00	2.00	2.00	4.00	3.00	1.00	1.00	2.00	2.00	2.00	2.00	2.00	2.00	.	.	5.00	2.00	.	.	.	2.00	.	10.00	10.00	10.00	.	.	.	.	.	.	.
327	2.00	1.00	1	2.00	2.00	1.00	2.00	2.00	2.00	3.00	1.00	4.00	2.00	2.00	.	1.00	1.00	2.00	2.00	3.00	3.00	3.00	3.00	3.00	.	.	1.00	3.00	1.00	1.00	.	.	7.00	2.00	.	.	.	1.00	4.00	10.00	10.00	10.00	.	.	.	.	.	.	.
328	1.00	1.00	2	1.00	2.00	1.00	2.00	2.00	1.00	3.00	1.00	6.00	3.00	2.00	.	1.00	2.00	2.00	2.00	3.00	2.00	2.00	1.00	1.00	.	.	2.00	2.00	2.00	2.00	.	.	6.00	2.00	.	.	.	1.00	3.00	10.00	10.00	10.00	.	.	.	.	.	.	.
329	2.00	3.00	1	1.00	2.00	2.00	2.00	3.00	2.00	3.00	1.00	7.00	3.00	2.00	.	2.00	3.00	2.00	2.00	1.00	3.00	3.00	1.00	3.00	.	.	3.00	3.00	1.00	1.00	.	.	7.00	2.00	.	.	.	1.00	3.00	10.00	10.00	10.00	.	.	.	.	.	.	.
330	2.00	1.00	2	2.00	2.00	1.00	2.00	2.00	2.00	4.00	1.00	3.00	3.00	2.00	.	1.00	1.00	1.00	2.00	2.00	3.00	3.00	1.00	1.00	.	.	2.00	2.00	2.00	2.00	.	.	5.00	1.00	3.00	2.00	2.00	2.00	.	2.00	4.00	5.00	5.00	9.00	9.00	-0.75	.	.	.
331	2.00	1.00	1	1.00	2.00	1.00	2.00	3.00	2.00	3.00	1.00	9.00	4.00	2.00	.	1.00	2.00	2.00	2.00	2.00	2.00	2.00	1.00	2.00	.	.	2.00	3.00	2.00	2.00	.	.	6.00	2.00	.	.	.	2.00	.	10.00	10.00	10.00	.	.	.	.	.	.	.
332	1.00	1.00	1	2.00	2.00	1.00	2.00	2.00	2.00	4.00	1.00	7.50	3.00	2.00	.	1.00	2.00	1.00	2.00	2.00	3.00	2.00	1.00	1.00	2.00	2.00	3.00	4.00	3.00	4.00	.	.	5.00	2.00	.	.	.	1.00	3.00	10.00	10.00	10.00	.	.	.	.	.	.	.
333	1.00	3.00	4	1.00	2.00	2.00	2.00	2.00	2.00	4.00	1.00	9.00	3.00	2.00	.	1.00	4.00	2.00	1.00	1.00	1.00	1.00	1.00	1.00	4.00	4.00	3.00	4.00	2.00	1.00	.	.	4.00	2.00	.	.	.	1.00	3.00	10.00	10.00	10.00	.	.	.	.	.	.	.
334	1.00	1.00	1	1.00	1.00	1.00	2.00	3.00	2.00	3.00	1.00	7.50	3.00	2.00	.	1.00	2.00	2.00	3.00	2.00	4.00	4.00	1.00	1.00	3.00	2.00	2.00	3.00	3.00	3.00	.	.	5.00	2.00	.	.	.	2.00	.	10.00	10.00	10.00	.	.	.	.	.	.	.
335	1.00	3.00	2	2.00	2.00	2.00	2.00	2.00	2.00	3.00	1.00	8.00	4.00	2.00	.	1.00	3.00	1.00	1.00	1.00	1.00	1.00	1.00	1.00	.	.	1.00	1.00	2.00	3.00	3.00	1.00	7.00	2.00	.	.	.	1.00	3.00	10.00	10.00	10.00	.	.	.	.	.	.	.
336	1.00	1.00	2	1.00	2.00	1.00	2.00	3.00	2.00	3.00	1.00	3.00	2.00	2.00	.	1.00	2.00	2.00	3.00	3.00	3.00	3.00	1.00	1.00	.	.	2.00	2.00	3.00	3.00	.	.	4.00	2.00	.	.	.	2.00	.	9.00	9.00	9.00	.	.	.	.	.	.	.
337	1.00	1.00	4	1.00	2.00	1.00	2.00	3.00	2.00	3.00	1.00	7.50	3.00	2.00	.	1.00	1.00	1.00	2.00	3.00	3.00	4.00	1.00	1.00	.	.	3.00	1.00	1.00	1.00	.	.	6.00	2.00	.	.	.	1.00	4.00	9.00	10.00	10.00	.	.	.	.	.	.	.
338	2.00	1.00	1	1.00	2.00	1.00	1.00	2.00	2.00	4.00	1.00	4.00	2.00	2.00	.	1.00	1.00	3.00	3.00	3.00	3.00	3.00	1.00	1.00	.	.	3.00	3.00	2.00	2.00	.	.	6.00	2.00	.	.	.	2.00	.	9.00	2.00	8.00	.	.	.	.	-0.50	.	-0.75
339	2.00	1.00	2	2.00	2.00	1.00	1.00	3.00	2.00	4.00	1.00	11.50	3.00	2.00	.	3.00	3.00	4.00	3.00	3.00	2.00	3.00	3.00	3.00	.	.	3.00	3.00	3.00	3.00	.	.	6.00	2.00	.	.	.	1.00	3.00	6.00	6.00	6.00	.	.	.	-0.50	-0.50	.	.
340	1.00	1.00	1	1.00	2.00	1.00	2.00	2.00	2.00	4.00	1.00	6.00	2.00	1.00	12.00	1.00	3.00	3.00	3.00	3.00	3.00	3.00	1.00	1.00	.	.	3.00	1.00	3.00	1.00	.	.	7.00	2.00	.	.	.	2.00	.	3.00	3.00	3.00	.	.	.	-1.50	-1.50	.	.
341	1.00	1.00	4	1.00	2.00	1.00	2.00	3.00	1.00	3.00	1.00	4.50	2.00	2.00	.	3.00	2.00	3.00	2.00	2.00	2.00	3.00	1.00	1.00	.	.	3.00	3.00	3.00	3.00	.	.	5.00	2.00	.	.	.	1.00	3.00	10.00	10.00	10.00	.	.	.	.	.	.	.
342	1.00	3.00	1	2.00	2.00	1.00	2.00	3.00	2.00	2.00	1.00	4.50	2.00	2.00	.	1.00	1.00	3.00	2.00	3.00	2.00	3.00	1.00	1.00	.	.	2.00	3.00	1.00	1.00	.	.	6.00	2.00	.	.	.	1.00	3.00	8.00	9.00	10.00	.	.	.	.	.	.	.
343	2.00	1.00	2	1.00	2.00	2.00	2.00	2.00	2.00	4.00	1.00	7.50	3.00	2.00	.	1.00	3.00	3.00	3.00	3.00	3.00	3.00	1.00	1.00	.	.	1.00	1.00	1.00	1.00	.	.	6.00	2.00	.	.	.	1.00	4.00	10.00	10.00	10.00	.	.	.	.	.	.	.
344	2.00	1.00	1	2.00	2.00	1.00	2.00	3.00	2.00	3.00	1.00	4.50	2.00	2.00	.	1.00	2.00	2.00	1.00	1.00	3.00	3.00	1.00	1.00	.	.	3.00	3.00	1.00	3.00	.	.	7.00	2.00	.	.	.	2.00	.	4.00	6.00	8.00	.	.	.	-3.25	-1.50	.	.
345	2.00	1.00	2	2.00	2.00	1.00	2.00	3.00	3.00	4.00	1.00	10.00	3.00	2.00	.	3.00	2.00	3.00	3.00	4.00	2.00	3.00	2.00	3.00	.	.	4.00	4.00	3.00	3.00	.	.	7.00	1.00	3.00	2.00	4.00	1.00	1.00	5.00	3.00	5.00	.	.	.	-1.00	.	.	-1.00
346	2.00	1.00	1	2.00	2.00	1.00	1.00	3.00	3.00	4.00	2.00	.	.	2.00	.	1.00	4.00	1.00	2.00	1.00	4.00	4.00	1.00	1.00	.	.	3.00	3.00	3.00	1.00	.	.	7.00	2.00	.	.	.	2.00	.	7.00	9.00	10.00	.	.	.	.	.	.	.
347	1.00	1.00	1	1.00	2.00	1.00	2.00	2.00	2.00	3.00	1.00	13.50	5.00	2.00	.	2.00	1.00	3.00	1.00	3.00	2.00	3.00	1.00	1.00	.	.	3.00	3.00	1.00	1.00	.	.	7.00	2.00	.	.	.	2.00	.	2.00	3.00	3.00	.	.	.	-1.00	-1.00	.	.
348	1.00	3.00	3	1.00	2.00	1.00	2.00	3.00	2.00	3.00	1.00	6.00	3.00	1.00	3.00	2.00	2.00	2.00	4.00	3.00	3.00	3.00	3.00	4.00	.	.	3.00	3.00	1.00	1.00	.	.	7.00	2.00	.	.	.	2.00	.	10.00	10.00	10.00	.	.	.	.	.	.	.
349	1.00	1.00	1	2.00	2.00	1.00	2.00	3.00	1.00	4.00	1.00	4.00	2.00	2.00	.	1.00	3.00	3.00	4.00	4.00	2.00	2.00	3.00	3.00	.	.	1.00	1.00	1.00	1.00	.	.	5.00	2.00	.	.	.	2.00	.	10.00	10.00	10.00	.	.	.	.	.	.	.
350	1.00	1.00	1	1.00	1.00	1.00	2.00	2.00	2.00	2.00	1.00	6.00	3.00	2.00	.	2.00	1.00	2.00	1.00	3.00	2.00	3.00	1.00	1.00	.	.	2.00	3.00	2.00	2.00	.	.	6.00	2.00	.	.	.	2.00	.	10.00	10.00	10.00	.	.	.	.	.	.	.
351	2.00	1.00	0	1.00	1.00	1.00	2.00	2.00	2.00	3.00	1.00	10.50	4.00	1.00	3.00	2.00	1.00	1.00	4.00	4.00	4.00	4.00	3.00	3.00	.	.	1.00	1.00	1.00	1.00	.	.	7.00	1.00	1.00	2.00	3.00	2.00	.	0.00	0.00	0.00	7.00	7.00	7.00	.	.	.	.
352	1.00	1.00	3	1.00	1.00	1.00	2.00	2.00	2.00	3.00	1.00	7.50	3.00	2.00	.	3.00	3.00	1.00	2.00	1.00	2.00	3.00	1.00	1.00	2.00	3.00	2.00	3.00	2.00	3.00	.	.	7.00	2.00	.	.	.	1.00	3.00	10.00	10.00	10.00	.	.	.	.	.	.	.
353	1.00	1.00	1	2.00	2.00	1.00	2.00	2.00	2.00	2.00	1.00	4.00	3.00	2.00	.	1.00	1.00	1.00	1.00	2.00	2.00	1.00	1.00	1.00	.	.	2.00	3.00	1.00	1.00	.	.	7.00	2.00	.	.	.	2.00	.	10.00	10.00	10.00	.	.	.	.	.	.	.
354	2.00	1.00	2	1.00	2.00	1.00	2.00	2.00	3.00	3.00	1.00	15.00	5.00	1.00	4.50	2.00	4.00	1.00	3.00	4.00	2.00	3.00	1.00	1.00	.	.	4.00	4.00	2.00	3.00	.	.	5.00	2.00	.	.	.	2.00	.	8.00	7.00	10.00	.	.	.	.	.	.	.
355	1.00	2.00	1	1.00	1.00	1.00	2.00	2.00	2.00	2.00	2.00	.	.	2.00	.	3.00	2.00	2.00	3.00	3.00	2.00	2.00	1.00	1.00	.	.	2.00	2.00	1.00	1.00	.	.	7.00	2.00	.	.	.	2.00	.	10.00	9.00	10.00	.	.	.	.	.	.	.
356	1.00	1.00	1	1.00	1.00	1.00	2.00	3.00	2.00	1.00	2.00	.	.	1.00	10.50	1.00	3.00	1.00	4.00	4.00	3.00	3.00	1.00	1.00	.	.	4.00	3.00	4.00	3.00	.	.	7.00	2.00	.	.	.	2.00	.	10.00	10.00	10.00	.	.	.	.	.	.	.
357	2.00	1.00	1	2.00	2.00	1.00	1.00	2.00	2.00	4.00	2.00	.	.	1.00	8.00	1.00	2.00	2.00	2.00	2.00	2.00	2.00	1.00	1.00	.	.	1.00	1.00	1.00	1.00	.	.	7.00	2.00	.	.	.	2.00	.	10.00	10.00	10.00	.	.	.	.	.	.	.
358	2.00	1.00	2	2.00	1.00	1.00	2.00	3.00	2.00	4.00	2.00	.	.	2.00	.	1.00	2.00	2.00	3.00	3.00	4.00	4.00	1.00	1.00	.	.	2.00	3.00	2.00	2.00	.	.	7.00	2.00	.	.	.	1.00	3.00	6.00	6.00	6.00	.	.	.	.	.	-1.00	-1.00
359	2.00	1.00	2	2.00	2.00	1.00	2.00	3.00	2.00	2.00	1.00	10.00	3.00	2.00	.	1.00	1.00	2.00	2.00	1.00	2.00	3.00	1.00	1.00	.	.	1.00	4.00	1.00	1.00	.	.	7.00	2.00	.	.	.	2.00	.	6.00	8.00	8.00	.	.	.	.	.	.	.
360	1.00	2.00	1	1.00	2.00	2.00	2.00	3.00	3.00	3.00	1.00	2.50	2.00	1.00	5.00	2.00	3.00	2.00	2.00	2.00	2.00	2.00	2.00	2.00	.	.	3.00	3.00	2.00	1.00	.	.	6.00	2.00	.	.	.	2.00	.	10.00	10.00	10.00	.	.	.	.	.	.	.
361	2.00	1.00	3	2.00	1.00	2.00	2.00	3.00	3.00	4.00	2.00	.	.	1.00	7.00	1.00	3.00	2.00	2.00	1.00	2.00	3.00	3.00	1.00	.	.	3.00	4.00	2.00	3.00	.	.	7.00	2.00	.	.	.	2.00	.	8.00	8.00	9.00	.	.	.	.	.	.	.
362	2.00	1.00	1	1.00	2.00	1.00	2.00	2.00	2.00	4.00	1.00	12.00	5.00	2.00	.	1.00	2.00	3.00	3.00	3.00	3.00	3.00	4.00	4.00	.	.	4.00	4.00	1.00	1.00	.	.	7.00	2.00	.	.	.	2.00	.	8.00	9.00	10.00	.	.	.	.	.	.	.
363	2.00	1.00	1	1.00	1.00	1.00	2.00	3.00	2.00	4.00	1.00	13.50	5.00	2.00	.	2.00	2.00	1.00	3.00	4.00	3.00	4.00	1.00	1.00	.	.	2.00	2.00	2.00	2.00	.	.	6.00	2.00	.	.	.	1.00	3.00	10.00	10.00	10.00	.	.	.	.	.	.	.
364	1.00	1.00	1	1.00	1.00	1.00	1.00	2.00	2.00	3.00	1.00	10.00	4.00	2.00	.	1.00	2.00	2.00	1.00	1.00	1.00	3.00	1.00	1.00	.	.	3.00	3.00	3.00	2.00	.	.	6.00	2.00	.	.	.	1.00	2.00	10.00	8.00	10.00	.	.	.	.	.	.	.
365	2.00	1.00	1	1.00	2.00	1.00	2.00	2.00	2.00	4.00	1.00	6.00	3.00	2.00	.	3.00	1.00	1.00	2.00	3.00	2.00	1.00	1.00	1.00	3.00	4.00	4.00	4.00	3.00	3.00	.	.	5.00	1.00	2.00	3.00	3.00	1.00	3.00	3.00	3.00	4.00	8.00	8.00	8.00	.	.	.	.
366	2.00	1.00	1	2.00	1.00	1.00	2.00	3.00	2.00	3.00	1.00	13.50	6.00	2.00	.	1.00	2.00	2.00	4.00	4.00	3.00	3.00	1.00	1.00	.	.	2.00	2.00	2.00	2.00	.	.	6.00	2.00	.	.	.	1.00	2.00	10.00	10.00	10.00	.	.	.	.	.	.	.
367	1.00	2.00	1	1.00	2.00	1.00	2.00	3.00	3.00	3.00	1.00	8.00	4.00	2.00	.	2.00	4.00	3.00	3.00	2.00	2.00	2.00	4.00	4.00	.	.	3.00	1.00	3.00	3.00	.	.	4.00	1.00	1.00	2.00	4.00	1.00	1.00	0.00	0.00	0.00	7.00	10.00	10.00	.	.	.	.
368	2.00	1.00	1	1.00	1.00	1.00	2.00	2.00	3.00	4.00	1.00	9.50	4.00	2.00	.	1.00	1.00	1.00	3.00	3.00	2.00	2.00	1.00	4.00	.	.	3.00	3.00	1.00	1.00	.	.	3.00	2.00	.	.	.	2.00	.	9.00	7.00	9.00	.	.	.	.	.	.	.
369	2.00	1.00	1	1.00	1.00	1.00	2.00	2.00	2.00	4.00	1.00	7.50	3.00	2.00	.	3.00	1.00	1.00	4.00	4.00	1.00	1.00	1.00	1.00	.	.	3.00	3.00	1.00	1.00	.	.	5.00	1.00	1.00	2.00	4.00	1.00	1.00	0.00	0.00	0.00	4.00	4.00	5.00	-6.00	-6.25	-0.50	.
370	2.00	1.00	2	1.00	1.00	1.00	2.00	2.00	2.00	4.00	1.00	10.50	4.00	1.00	4.50	3.00	2.00	2.00	2.00	3.00	2.00	2.00	3.00	2.00	.	.	2.00	2.00	2.00	2.00	.	.	4.00	2.00	.	.	.	2.00	.	10.00	10.00	10.00	.	.	.	.	.	.	.
371	2.00	1.00	4	1.00	2.00	1.00	2.00	2.00	2.00	4.00	1.00	12.00	5.00	2.00	.	4.00	1.00	4.00	1.00	3.00	3.00	3.00	1.00	1.00	.	.	1.00	4.00	1.00	4.00	.	.	6.00	2.00	.	.	.	1.00	4.00	10.00	10.00	10.00	.	.	.	.	.	.	.
372	2.00	1.00	1	1.00	2.00	1.00	2.00	2.00	2.00	3.00	1.00	12.00	5.00	2.00	.	1.00	3.00	3.00	3.00	3.00	3.00	3.00	1.00	1.00	.	.	1.00	1.00	1.00	1.00	.	.	5.00	2.00	.	.	.	1.00	4.00	10.00	10.00	10.00	.	.	.	.	.	.	.
373	1.00	1.00	1	1.00	1.00	2.00	2.00	2.00	2.00	3.00	1.00	12.00	5.00	2.00	.	1.00	1.00	1.00	2.00	3.00	3.00	3.00	1.00	1.00	.	.	3.00	3.00	3.00	3.00	.	.	5.00	2.00	.	.	.	1.00	1.00	10.00	10.00	10.00	.	.	.	.	.	.	.
374	2.00	1.00	1	1.00	1.00	2.00	2.00	3.00	1.00	3.00	1.00	3.00	2.00	1.00	1.50	1.00	2.00	2.00	2.00	2.00	2.00	2.00	1.00	1.00	.	.	2.00	2.00	1.00	1.00	.	.	4.00	2.00	.	.	.	1.00	4.00	10.00	10.00	10.00	.	.	.	.	.	.	.
375	2.00	1.00	1	1.00	1.00	1.00	2.00	2.00	2.00	3.00	1.00	17.00	4.00	2.00	.	1.00	3.00	3.00	2.00	2.00	1.00	1.00	2.00	2.00	.	.	1.00	1.00	1.00	3.00	.	.	6.00	2.00	.	.	.	1.00	4.00	10.00	10.00	10.00	.	.	.	.	.	.	.
376	2.00	1.00	1	1.00	1.00	1.00	2.00	2.00	2.00	4.00	2.00	.	.	1.00	12.00	4.00	2.00	2.00	2.00	2.00	2.00	2.00	1.00	1.00	.	.	3.00	3.00	1.00	1.00	.	.	7.00	2.00	.	.	.	1.00	3.00	10.00	10.00	10.00	.	.	.	.	.	.	.
377	1.00	1.00	1	1.00	2.00	1.00	2.00	2.00	3.00	3.00	1.00	7.50	3.00	2.00	.	1.00	2.00	2.00	2.00	2.00	1.00	1.00	1.00	1.00	.	.	1.00	1.00	4.00	4.00	.	.	7.00	2.00	.	.	.	1.00	3.00	10.00	10.00	10.00	.	.	.	.	.	.	.
378	1.00	1.00	1	1.00	1.00	1.00	2.00	2.00	2.00	3.00	1.00	4.50	2.00	1.00	6.00	2.00	1.00	1.00	3.00	3.00	1.00	1.00	1.00	1.00	.	.	3.00	3.00	1.00	1.00	.	.	5.00	1.00	1.00	2.00	5.00	1.00	4.00	2.00	2.00	2.00	8.00	8.00	10.00	.	.	.	.
379	1.00	1.00	2	1.00	2.00	1.00	2.00	2.00	2.00	4.00	1.00	7.50	4.00	2.00	.	1.00	3.00	1.00	3.00	2.00	2.00	2.00	1.00	1.00	.	.	3.00	3.00	2.00	1.00	.	.	4.00	1.00	3.00	2.00	2.00	1.00	4.00	1.00	1.00	1.00	8.00	8.00	10.00	.	.	.	.
380	2.00	1.00	1	1.00	1.00	2.00	1.00	2.00	2.00	3.00	2.00	.	.	1.00	9.00	1.00	1.00	1.00	3.00	3.00	1.00	1.00	3.00	3.00	.	.	1.00	3.00	1.00	1.00	.	.	5.00	2.00	.	.	.	1.00	1.00	10.00	10.00	10.00	.	.	.	.	.	.	.
381	2.00	1.00	3	1.00	2.00	1.00	2.00	2.00	2.00	4.00	1.00	17.50	5.00	2.00	.	4.00	3.00	3.00	3.00	3.00	3.00	3.00	3.00	4.00	.	.	4.00	4.00	4.00	3.00	.	.	6.00	2.00	.	.	.	2.00	.	10.00	10.00	10.00	.	.	.	.	.	.	.
382	2.00	1.00	2	2.00	2.00	1.00	1.00	2.00	2.00	4.00	1.00	18.00	5.00	2.00	.	1.00	2.00	3.00	1.00	1.00	4.00	4.00	1.00	1.00	.	.	3.00	4.00	2.00	3.00	.	.	5.00	1.00	1.00	3.00	1.00	1.00	1.00	3.00	3.00	4.00	10.00	10.00	10.00	.	.	.	.
383	2.00	1.00	1	2.00	2.00	1.00	2.00	2.00	2.00	3.00	1.00	12.00	5.00	2.00	.	3.00	3.00	1.00	3.00	3.00	3.00	1.00	1.00	1.00	.	.	3.00	1.00	1.00	1.00	.	.	6.00	1.00	3.00	2.00	2.00	1.00	4.00	3.00	3.00	3.00	6.00	8.00	8.00	.	.	.	.
384	2.00	1.00	1	1.00	1.00	1.00	2.00	2.00	2.00	3.00	1.00	12.50	3.00	2.00	.	1.00	1.00	1.00	3.00	3.00	3.00	3.00	1.00	1.00	.	.	3.00	3.00	1.00	1.00	.	.	7.00	2.00	.	.	.	1.00	3.00	10.00	10.00	10.00	.	.	.	.	.	.	.
385	2.00	1.00	2	1.00	1.00	1.00	2.00	2.00	2.00	4.00	1.00	7.50	3.00	2.00	.	3.00	3.00	3.00	1.00	1.00	3.00	3.00	3.00	3.00	.	.	3.00	3.00	3.00	3.00	.	.	4.00	2.00	.	.	.	1.00	3.00	10.00	10.00	10.00	.	.	.	.	.	.	.
386	1.00	1.00	1	1.00	2.00	1.00	2.00	2.00	2.00	3.00	1.00	3.00	2.00	1.00	4.50	1.00	2.00	1.00	2.00	3.00	2.00	1.00	1.00	1.00	.	.	2.00	1.00	2.00	2.00	.	.	5.00	2.00	.	.	.	1.00	1.00	10.00	10.00	10.00	.	.	.	.	.	.	.
387	1.00	1.00	3	1.00	1.00	1.00	1.00	3.00	2.00	3.00	1.00	13.00	5.00	2.00	.	2.00	2.00	3.00	3.00	3.00	3.00	3.00	1.00	1.00	.	.	4.00	4.00	4.00	4.00	.	.	7.00	2.00	.	.	.	1.00	1.00	10.00	10.00	10.00	.	.	.	.	.	.	.
388	1.00	1.00	1	1.00	1.00	1.00	2.00	2.00	2.00	3.00	1.00	11.50	4.00	2.00	.	3.00	3.00	2.00	2.00	1.00	2.00	2.00	2.00	2.00	.	.	2.00	2.00	1.00	1.00	.	.	5.00	1.00	1.00	2.00	4.00	1.00	3.00	0.00	1.00	1.00	8.00	10.00	10.00	.	.	.	.
389	1.00	2.00	2	1.00	1.00	1.00	1.00	2.00	2.00	4.00	1.00	7.00	3.00	2.00	.	1.00	4.00	4.00	1.00	3.00	2.00	2.00	1.00	1.00	.	.	2.00	3.00	1.00	3.00	.	.	7.00	2.00	.	.	.	2.00	.	10.00	10.00	10.00	.	.	.	.	.	.	.
390	2.00	1.00	3	1.00	2.00	1.00	2.00	1.00	3.00	3.00	1.00	7.00	3.00	2.00	.	1.00	1.00	1.00	1.00	1.00	4.00	3.00	1.00	1.00	.	.	2.00	2.00	1.00	1.00	.	.	3.00	1.00	1.00	2.00	4.00	1.00	4.00	0.00	0.00	0.00	4.00	4.00	4.00	-6.75	-6.75	.	.
391	1.00	1.00	1	2.00	1.00	1.00	2.00	2.00	3.00	4.00	1.00	16.00	6.00	2.00	.	1.00	3.00	1.00	3.00	4.00	1.00	1.00	2.00	1.00	2.00	2.00	1.00	1.00	1.00	1.00	2.00	1.00	6.00	1.00	3.00	2.00	1.00	1.00	1.00	10.00	10.00	10.00	.	.	.	.	.	.	.
392	2.00	1.00	4	1.00	1.00	1.00	2.00	2.00	2.00	3.00	1.00	7.50	3.00	2.00	.	3.00	3.00	3.00	3.00	3.00	3.00	3.00	1.00	1.00	.	.	3.00	4.00	4.00	4.00	.	.	5.00	2.00	.	.	.	2.00	.	10.00	10.00	10.00	.	.	.	.	.	.	.
393	2.00	1.00	1	1.00	2.00	1.00	1.00	2.00	2.00	4.00	1.00	15.00	6.00	2.00	.	3.00	2.00	3.00	2.00	2.00	3.00	3.00	1.00	1.00	.	.	3.00	4.00	3.00	1.00	.	.	5.00	2.00	.	.	.	1.00	2.00	10.00	10.00	10.00	.	.	.	.	.	.	.
394	2.00	1.00	2	1.00	2.00	1.00	1.00	3.00	2.00	3.00	1.00	13.50	6.00	2.00	.	1.00	2.00	1.00	2.00	2.00	3.00	3.00	1.00	1.00	2.00	2.00	2.00	2.00	2.00	2.00	.	.	6.00	2.00	.	.	.	2.00	.	6.00	0.00	6.00	.	.	.	.	-5.25	-0.75	170.00
395	2.00	1.00	4	1.00	2.00	1.00	2.00	2.00	2.00	3.00	2.00	.	.	1.00	3.00	3.00	2.00	3.00	3.00	3.00	4.00	4.00	1.00	1.00	.	.	2.00	3.00	1.00	1.00	.	.	7.00	1.00	2.00	2.00	1.00	1.00	1.00	0.00	6.00	8.00	5.00	10.00	10.00	-3.75	.	-0.75	.
396	2.00	1.00	1	1.00	2.00	1.00	2.00	2.00	2.00	3.00	1.00	10.50	4.00	2.00	.	2.00	3.00	3.00	3.00	3.00	3.00	3.00	1.00	1.00	.	.	3.00	3.00	3.00	1.00	.	.	5.00	1.00	4.00	3.00	3.00	1.00	3.00	9.00	7.00	10.00	.	.	.	.	.	.	-1.00
397	1.00	1.00	2	1.00	2.00	1.00	2.00	2.00	2.00	4.00	1.00	20.00	5.00	1.00	6.00	1.00	3.00	3.00	3.00	4.00	3.00	3.00	1.00	1.00	.	.	3.00	3.00	3.00	3.00	.	.	6.00	2.00	.	.	.	1.00	1.00	10.00	10.00	10.00	.	.	.	.	.	.	.
398	2.00	1.00	2	1.00	2.00	1.00	1.00	2.00	2.00	3.00	1.00	14.00	5.00	2.00	.	3.00	3.00	2.00	3.00	3.00	2.00	3.00	2.00	1.00	.	.	2.00	3.00	2.00	2.00	.	.	5.00	2.00	.	.	.	1.00	1.00	7.00	7.00	8.00	.	.	.	.	.	.	.
399	2.00	1.00	3	2.00	1.00	1.00	2.00	3.00	3.00	3.00	1.00	10.50	4.00	2.00	.	1.00	2.00	2.00	3.00	3.00	2.00	2.00	1.00	1.00	.	.	3.00	3.00	2.00	2.00	.	.	7.00	1.00	1.00	2.00	4.00	1.00	3.00	0.00	0.00	0.00	5.00	5.00	7.00	-4.25	-3.50	.	.
400	2.00	1.00	1	1.00	1.00	1.00	2.00	2.00	2.00	3.00	1.00	13.50	4.00	2.00	.	1.00	2.00	3.00	2.00	2.00	3.00	3.00	2.00	2.00	.	.	3.00	3.00	1.00	1.00	.	.	4.00	2.00	.	.	.	1.00	1.00	10.00	10.00	10.00	.	.	.	.	.	.	.
401	2.00	1.00	1	1.00	1.00	1.00	2.00	2.00	2.00	3.00	1.00	8.00	3.00	1.00	7.50	2.00	2.00	3.00	1.00	2.00	3.00	3.00	1.00	4.00	.	.	3.00	3.00	1.00	1.00	.	.	6.00	1.00	1.00	2.00	3.00	2.00	.	1.00	1.00	2.00	10.00	10.00	10.00	.	.	.	.
402	1.00	1.00	1	2.00	1.00	1.00	2.00	3.00	2.00	2.00	1.00	10.50	6.00	1.00	6.00	1.00	3.00	3.00	3.00	3.00	2.00	2.00	1.00	1.00	.	.	3.00	3.00	2.00	3.00	.	.	5.00	1.00	1.00	2.00	2.00	1.00	3.00	0.00	3.00	4.00	4.00	4.00	6.00	-3.25	-3.75	-1.00	-0.50
403	1.00	1.00	1	1.00	2.00	2.00	2.00	2.00	2.00	3.00	1.00	6.00	3.00	1.00	3.00	1.00	2.00	1.00	1.00	2.00	2.00	3.00	1.00	1.00	.	.	2.00	4.00	1.00	1.00	.	.	4.00	2.00	.	.	.	2.00	.	7.00	2.00	7.00	.	.	.	0.50	1.75	.	.
404	1.00	1.00	0	1.00	1.00	1.00	2.00	2.00	2.00	3.00	1.00	13.00	5.00	2.00	.	2.00	2.00	2.00	2.00	2.00	3.00	3.00	4.00	4.00	.	.	2.00	2.00	1.00	2.00	.	.	6.00	2.00	.	.	.	1.00	3.00	10.00	10.00	10.00	.	.	.	.	.	.	.
405	1.00	1.00	4	1.00	2.00	1.00	2.00	3.00	2.00	3.00	1.00	6.00	3.00	1.00	4.50	2.00	2.00	2.00	3.00	3.00	3.00	4.00	2.00	2.00	.	.	2.00	3.00	1.00	1.00	.	.	6.00	2.00	.	.	.	1.00	4.00	1.00	7.00	9.00	.	.	.	-2.25	.	.	-0.75
406	2.00	2.00	4	1.00	1.00	1.00	1.00	3.00	2.00	2.00	1.00	16.00	5.00	2.00	.	1.00	3.00	1.00	3.00	1.00	3.00	4.00	3.00	1.00	.	.	4.00	3.00	3.00	4.00	.	.	5.00	2.00	.	.	.	1.00	1.00	10.00	7.00	10.00	.	.	.	.	.	.	.
407	1.00	1.00	1	2.00	2.00	1.00	2.00	2.00	2.00	4.00	1.00	6.00	3.00	2.00	.	1.00	1.00	2.00	2.00	3.00	1.00	3.00	1.00	1.00	.	.	1.00	3.00	1.00	1.00	.	.	6.00	2.00	.	.	.	1.00	3.00	10.00	10.00	10.00	.	.	.	.	.	.	.
408	1.00	1.00	1	2.00	2.00	1.00	2.00	2.00	2.00	3.00	1.00	12.00	4.00	2.00	.	1.00	2.00	3.00	2.00	3.00	2.00	2.00	1.00	1.00	.	.	3.00	3.00	2.00	2.00	.	.	6.00	2.00	.	.	.	2.00	.	10.00	10.00	10.00	.	.	.	.	.	.	.
409	1.00	1.00	2	1.00	2.00	1.00	2.00	2.00	2.00	3.00	1.00	16.00	4.00	1.00	8.00	1.00	3.00	3.00	2.00	2.00	3.00	2.00	1.00	1.00	.	.	2.00	2.00	1.00	1.00	.	.	5.00	1.00	1.00	2.00	1.00	1.00	1.00	1.00	5.00	6.00	4.00	7.00	7.00	-2.25	-0.75	.	.
410	1.00	1.00	0	1.00	1.00	2.00	2.00	2.00	2.00	3.00	1.00	11.50	4.00	2.00	.	2.00	4.00	4.00	3.00	3.00	1.00	1.00	2.00	1.00	.	.	1.00	3.00	3.00	3.00	.	.	6.00	2.00	.	.	.	1.00	2.00	10.00	9.00	10.00	.	.	.	.	.	.	.
411	1.00	1.00	1	1.00	2.00	1.00	1.00	2.00	2.00	2.00	1.00	12.00	5.00	2.00	.	2.00	2.00	4.00	2.00	3.00	2.00	2.00	1.00	1.00	.	.	3.00	4.00	2.00	2.00	.	.	6.00	1.00	3.00	2.00	5.00	1.00	1.00	1.00	1.00	1.00	1.00	1.00	2.00	-3.00	-3.00	-1.00	-1.00
412	1.00	1.00	2	1.00	1.00	1.00	1.00	3.00	1.00	3.00	1.00	15.00	5.00	1.00	8.00	1.00	3.00	3.00	1.00	1.00	3.00	3.00	3.00	3.00	.	.	1.00	1.00	3.00	3.00	.	.	5.00	2.00	.	.	.	2.00	.	10.00	10.00	10.00	.	.	.	.	.	.	.
413	2.00	1.00	2	1.00	1.00	1.00	2.00	1.00	2.00	3.00	1.00	13.50	5.00	2.00	.	1.00	3.00	2.00	4.00	4.00	1.00	1.00	1.00	1.00	.	.	1.00	4.00	1.00	1.00	.	.	6.00	2.00	.	.	.	1.00	1.00	10.00	10.00	10.00	.	.	.	.	.	.	.
414	1.00	1.00	1	2.00	1.00	2.00	2.00	2.00	2.00	3.00	1.00	9.00	4.00	2.00	.	1.00	2.00	1.00	2.00	3.00	3.00	4.00	3.00	3.00	.	.	3.00	3.00	3.00	4.00	.	.	5.00	2.00	.	.	.	2.00	.	3.00	4.00	4.00	.	.	.	-1.25	-1.25	.	.
415	1.00	1.00	1	1.00	2.00	1.00	1.00	2.00	2.00	4.00	1.00	16.50	6.00	2.00	.	2.00	2.00	3.00	2.00	2.00	3.00	3.00	1.00	1.00	.	.	4.00	1.00	3.00	1.00	.	.	4.00	1.00	1.00	2.00	1.00	1.00	1.00	0.00	0.00	0.00	6.00	8.00	8.00	-5.25	-5.00	.	.
416	2.00	1.00	3	2.00	1.00	2.00	2.00	2.00	2.00	3.00	1.00	7.50	4.00	1.00	7.50	1.00	2.00	2.00	2.00	3.00	2.00	3.00	1.00	1.00	.	.	4.00	4.00	4.00	4.00	.	.	7.00	2.00	.	.	.	2.00	.	10.00	10.00	10.00	.	.	.	.	.	.	.
417	2.00	3.00	0	2.00	2.00	1.00	2.00	3.00	2.00	4.00	1.00	13.00	5.00	2.00	.	1.00	3.00	1.00	2.00	1.00	2.00	1.00	1.00	1.00	.	.	1.00	1.00	2.00	1.00	.	.	5.00	2.00	.	.	.	1.00	3.00	10.00	10.00	10.00	.	.	.	.	.	.	.
418	2.00	1.00	2	1.00	1.00	1.00	2.00	1.00	2.00	4.00	1.00	12.00	4.00	1.00	2.00	2.00	3.00	3.00	2.00	2.00	1.00	1.00	3.00	3.00	.	.	2.00	2.00	3.00	3.00	.	.	6.00	1.00	1.00	2.00	4.00	1.00	3.00	2.00	8.00	9.00	9.00	9.00	10.00	.	.	.	.
419	1.00	1.00	3	1.00	1.00	1.00	2.00	3.00	2.00	4.00	1.00	9.00	4.00	2.00	.	2.00	2.00	2.00	3.00	3.00	2.00	3.00	1.00	1.00	.	.	1.00	4.00	1.00	3.00	.	.	5.00	2.00	.	.	.	2.00	.	3.00	3.00	3.00	.	.	.	-1.00	-1.25	-3.00	-3.00
420	1.00	1.00	0	2.00	2.00	1.00	1.00	2.00	2.00	4.00	1.00	9.00	4.00	1.00	4.50	1.00	1.00	1.00	2.00	2.00	3.00	3.00	1.00	1.00	.	.	2.00	2.00	1.00	1.00	.	.	7.00	2.00	.	.	.	1.00	4.00	10.00	10.00	10.00	.	.	.	.	.	.	.
421	1.00	1.00	3	2.00	2.00	1.00	2.00	3.00	2.00	3.00	1.00	13.00	5.00	2.00	.	1.00	2.00	1.00	4.00	4.00	2.00	2.00	1.00	1.00	.	.	2.00	2.00	3.00	3.00	.	.	5.00	2.00	.	.	.	1.00	1.00	4.00	9.00	9.00	.	.	.	-0.75	.	.	.
422	1.00	1.00	1	1.00	2.00	2.00	2.00	2.00	2.00	4.00	1.00	12.00	3.00	2.00	.	1.00	3.00	3.00	1.00	4.00	3.00	4.00	1.00	1.00	.	.	1.00	4.00	1.00	3.00	.	.	6.00	2.00	.	.	.	1.00	3.00	10.00	10.00	10.00	.	.	.	.	.	.	.
423	1.00	1.00	1	1.00	1.00	1.00	1.00	3.00	2.00	3.00	1.00	6.00	3.00	1.00	1.50	1.00	2.00	2.00	2.00	2.00	2.00	3.00	1.00	1.00	.	.	2.00	1.00	1.00	1.00	.	.	5.00	2.00	.	.	.	2.00	.	10.00	6.00	10.00	.	.	.	.	.	.	.
424	2.00	1.00	2	2.00	2.00	1.00	2.00	2.00	2.00	3.00	1.00	6.00	3.00	1.00	3.00	1.00	2.00	2.00	3.00	1.00	2.00	1.00	1.00	1.00	.	.	1.00	1.00	3.00	3.00	.	.	5.00	2.00	.	.	.	2.00	.	10.00	10.00	10.00	.	.	.	.	.	.	.
425	1.00	1.00	1	2.00	1.00	1.00	2.00	2.00	2.00	4.00	1.00	6.00	3.00	1.00	10.00	1.00	3.00	3.00	3.00	3.00	3.00	3.00	1.00	1.00	.	.	3.00	3.00	3.00	3.00	.	.	5.00	2.00	.	.	.	1.00	1.00	10.00	10.00	10.00	.	.	.	.	.	.	.
426	2.00	1.00	1	1.00	2.00	2.00	2.00	2.00	2.00	4.00	1.00	6.00	3.00	2.00	.	2.00	2.00	1.00	2.00	2.00	3.00	2.00	1.00	1.00	.	.	1.00	3.00	2.00	1.00	.	.	6.00	2.00	.	.	.	1.00	1.00	9.00	10.00	10.00	.	.	.	.	.	.	.
427	2.00	1.00	1	2.00	1.00	2.00	2.00	2.00	2.00	3.00	1.00	12.00	5.00	2.00	.	1.00	1.00	3.00	1.00	1.00	3.00	2.00	1.00	1.00	.	.	1.00	3.00	1.00	3.00	.	.	6.00	2.00	.	.	.	1.00	2.00	10.00	10.00	10.00	.	.	.	.	.	.	.
428	2.00	1.00	1	1.00	1.00	1.00	2.00	2.00	3.00	4.00	1.00	12.00	4.00	1.00	6.00	3.00	2.00	3.00	2.00	2.00	2.00	2.00	1.00	1.00	.	.	3.00	4.00	3.00	3.00	.	.	7.00	2.00	.	.	.	1.00	1.00	10.00	10.00	10.00	.	.	.	.	.	.	.
429	2.00	1.00	3	1.00	1.00	1.00	2.00	2.00	2.00	3.00	1.00	14.50	5.00	2.00	.	3.00	3.00	3.00	2.00	2.00	2.00	2.00	1.00	1.00	.	.	3.00	3.00	3.00	3.00	.	.	5.00	2.00	.	.	.	1.00	1.00	10.00	10.00	10.00	.	.	.	.	.	.	.
430	1.00	1.00	1	2.00	2.00	1.00	2.00	2.00	2.00	3.00	1.00	7.50	3.00	2.00	.	2.00	2.00	2.00	3.00	3.00	3.00	3.00	1.00	1.00	.	.	4.00	4.00	4.00	4.00	.	.	7.00	1.00	1.00	2.00	5.00	1.00	1.00	1.00	1.00	2.00	8.00	5.00	9.00	-2.50	-3.00	.	.
431	1.00	1.00	2	1.00	2.00	1.00	2.00	2.00	2.00	3.00	1.00	9.50	4.00	2.00	.	2.00	3.00	3.00	3.00	3.00	2.00	3.00	1.00	1.00	.	.	3.00	3.00	2.00	2.00	.	.	6.00	2.00	.	.	.	2.00	.	10.00	10.00	10.00	.	.	.	.	.	.	.
432	1.00	1.00	2	1.00	2.00	1.00	2.00	2.00	2.00	3.00	1.00	7.50	5.00	1.00	6.00	1.00	3.00	2.00	2.00	2.00	3.00	2.00	3.00	2.00	.	.	2.00	3.00	3.00	2.00	.	.	7.00	1.00	3.00	2.00	4.00	1.00	4.00	1.00	1.00	2.00	8.00	8.00	9.00	.	.	.	.
433	2.00	1.00	1	1.00	2.00	1.00	2.00	3.00	2.00	4.00	1.00	12.00	5.00	2.00	.	3.00	1.00	2.00	1.00	2.00	2.00	2.00	1.00	1.00	.	.	1.00	3.00	1.00	1.00	.	.	5.00	1.00	1.00	2.00	3.00	1.00	3.00	0.00	0.00	0.00	10.00	8.00	10.00	.	.	.	.
434	2.00	1.00	3	1.00	2.00	1.00	2.00	4.00	2.00	3.00	1.00	9.00	5.00	1.00	3.00	2.00	2.00	2.00	2.00	1.00	2.00	2.00	2.00	2.00	.	.	1.00	1.00	1.00	1.00	.	.	5.00	2.00	.	.	.	1.00	1.00	10.00	10.00	10.00	.	.	.	.	.	.	.
435	1.00	1.00	1	1.00	1.00	1.00	2.00	2.00	2.00	3.00	1.00	9.00	3.00	2.00	.	1.00	3.00	1.00	1.00	3.00	4.00	3.00	1.00	1.00	.	.	2.00	2.00	3.00	3.00	.	.	6.00	2.00	.	.	.	1.00	3.00	9.00	3.00	9.00	.	.	.	.	-1.00	.	.
436	1.00	1.00	1	1.00	1.00	1.00	2.00	2.00	3.00	3.00	1.00	9.00	4.00	2.00	.	1.00	4.00	3.00	3.00	3.00	3.00	3.00	1.00	1.00	.	.	1.00	1.00	1.00	1.00	.	.	5.00	2.00	.	.	.	1.00	4.00	10.00	7.00	10.00	.	.	.	.	.	.	.
437	2.00	1.00	2	1.00	2.00	1.00	1.00	2.00	2.00	3.00	1.00	7.50	3.00	2.00	.	1.00	4.00	4.00	2.00	4.00	4.00	4.00	3.00	3.00	.	.	3.00	3.00	1.00	1.00	.	.	7.00	2.00	.	.	.	1.00	3.00	8.00	5.00	8.00	.	.	.	-1.50	-1.00	.	.
438	2.00	1.00	2	1.00	1.00	1.00	2.00	3.00	2.00	2.00	1.00	13.50	5.00	2.00	.	3.00	1.00	1.00	3.00	3.00	2.00	1.00	1.00	1.00	.	.	1.00	2.00	1.00	1.00	.	.	6.00	2.00	.	.	.	1.00	1.00	10.00	10.00	10.00	.	.	.	.	.	.	.
439	2.00	1.00	2	2.00	2.00	1.00	2.00	3.00	2.00	3.00	1.00	12.00	5.00	2.00	.	1.00	2.00	1.00	3.00	2.00	1.00	1.00	1.00	1.00	.	.	1.00	4.00	3.00	3.00	.	.	5.00	2.00	.	.	.	1.00	1.00	10.00	10.00	10.00	.	.	.	.	.	.	.
440	2.00	1.00	3	1.00	1.00	1.00	2.00	3.00	2.00	3.00	1.00	7.50	3.00	2.00	.	1.00	3.00	1.00	3.00	1.00	2.00	1.00	2.00	1.00	.	.	1.00	3.00	1.00	1.00	.	.	6.00	1.00	3.00	3.00	3.00	1.00	1.00	3.00	2.00	5.00	8.00	8.00	9.00	.	.	.	.
441	2.00	1.00	1	1.00	1.00	2.00	2.00	3.00	2.00	4.00	1.00	10.00	5.00	1.00	6.00	1.00	2.00	1.00	3.00	3.00	3.00	3.00	3.00	3.00	.	.	3.00	3.00	1.00	1.00	.	.	6.00	1.00	3.00	2.00	2.00	1.00	3.00	2.00	2.00	3.00	9.00	8.00	10.00	.	.	.	.
442	2.00	1.00	1	1.00	2.00	2.00	1.00	2.00	2.00	4.00	1.00	6.00	3.00	2.00	.	1.00	1.00	1.00	2.00	2.00	3.00	3.00	3.00	1.00	.	.	1.00	1.00	1.00	1.00	.	.	6.00	1.00	1.00	2.00	4.00	1.00	1.00	1.00	1.00	1.00	5.00	6.00	7.00	-3.00	-3.00	.	.
443	2.00	1.00	2	1.00	1.00	1.00	2.00	2.00	2.00	4.00	1.00	13.50	5.00	2.00	.	1.00	3.00	1.00	4.00	4.00	2.00	2.00	1.00	1.00	.	.	1.00	1.00	1.00	1.00	.	.	4.00	1.00	3.00	2.00	1.00	2.00	.	1.00	1.00	1.00	1.00	3.00	3.00	-3.00	-2.00	-4.00	-4.00
444	2.00	2.00	3	1.00	2.00	1.00	1.00	2.00	2.00	4.00	1.00	12.00	5.00	2.00	.	3.00	3.00	3.00	1.00	1.00	3.00	3.00	1.00	1.00	.	.	4.00	4.00	2.00	3.00	.	.	4.00	2.00	.	.	.	1.00	3.00	10.00	10.00	10.00	.	.	.	.	.	.	.
445	1.00	1.00	2	2.00	1.00	1.00	2.00	3.00	2.00	3.00	1.00	10.50	5.00	2.00	.	1.00	2.00	1.00	2.00	2.00	2.00	2.00	1.00	1.00	.	.	2.00	1.00	1.00	1.00	.	.	5.00	2.00	.	.	.	1.00	3.00	9.00	8.00	9.00	.	.	.	.	.	.	.
446	2.00	1.00	3	2.00	1.00	1.00	1.00	3.00	2.00	3.00	1.00	7.50	3.00	1.00	4.50	1.00	1.00	2.00	1.00	1.00	2.00	2.00	1.00	1.00	.	.	1.00	3.00	3.00	1.00	.	.	7.00	2.00	.	.	.	2.00	.	9.00	8.00	10.00	.	.	.	.	.	.	.
447	1.00	2.00	1	1.00	2.00	1.00	1.00	1.00	2.00	3.00	1.00	9.00	4.00	2.00	.	2.00	3.00	2.00	2.00	2.00	3.00	3.00	1.00	1.00	.	.	4.00	3.00	4.00	3.00	.	.	6.00	1.00	1.00	2.00	2.00	1.00	4.00	3.00	2.00	4.00	7.00	7.00	8.00	-3.00	2.50	.	.
448	1.00	1.00	3	1.00	1.00	1.00	2.00	2.00	2.00	3.00	1.00	7.00	4.00	2.00	.	2.00	3.00	4.00	3.00	3.00	3.00	3.00	1.00	1.00	3.00	3.00	3.00	3.00	3.00	3.00	.	.	7.00	2.00	.	.	.	2.00	.	10.00	10.00	10.00	.	.	.	.	.	.	.
449	1.00	1.00	1	1.00	2.00	1.00	2.00	3.00	2.00	3.00	1.00	3.00	2.00	2.00	.	1.00	2.00	2.00	2.00	2.00	2.00	2.00	2.00	2.00	.	.	2.00	2.00	2.00	2.00	.	.	6.00	1.00	3.00	2.00	4.00	1.00	1.00	4.00	3.00	6.00	10.00	8.00	10.00	.	.	.	.
450	2.00	2.00	1	1.00	2.00	1.00	2.00	2.00	2.00	4.00	1.00	15.50	5.00	2.00	.	3.00	3.00	1.00	3.00	1.00	3.00	1.00	1.00	1.00	.	.	3.00	1.00	1.00	1.00	.	.	7.00	2.00	.	.	.	1.00	1.00	10.00	10.00	10.00	.	.	.	.	.	.	.
451	1.00	1.00	1	2.00	2.00	1.00	1.00	2.00	2.00	3.00	1.00	13.50	5.00	2.00	.	1.00	2.00	4.00	2.00	3.00	4.00	4.00	1.00	1.00	.	.	4.00	4.00	3.00	3.00	.	.	7.00	2.00	.	.	.	2.00	.	10.00	10.00	10.00	.	.	.	.	.	.	.
452	2.00	2.00	0	1.00	1.00	1.00	2.00	2.00	2.00	4.00	1.00	19.50	6.00	2.00	.	1.00	3.00	3.00	2.00	3.00	2.00	3.00	3.00	3.00	.	.	1.00	1.00	3.00	3.00	.	.	5.00	2.00	.	.	.	1.00	3.00	10.00	9.00	10.00	.	.	.	.	.	.	.
453	2.00	1.00	1	1.00	1.00	1.00	2.00	2.00	3.00	3.00	1.00	7.50	3.00	1.00	3.00	1.00	2.00	1.00	2.00	2.00	2.00	2.00	1.00	1.00	.	.	3.00	4.00	2.00	1.00	.	.	6.00	1.00	1.00	2.00	5.00	1.00	3.00	0.00	0.00	1.00	7.00	7.00	8.00	.	.	.	.
454	1.00	1.00	2	2.00	1.00	1.00	1.00	2.00	2.00	4.00	1.00	7.50	4.00	1.00	4.50	1.00	4.00	1.00	3.00	2.00	2.00	2.00	3.00	3.00	.	.	3.00	4.00	3.00	4.00	.	.	4.00	2.00	.	.	.	1.00	3.00	3.00	6.00	6.00	.	.	.	-2.00	.	.	-0.75
455	1.00	1.00	4	1.00	2.00	2.00	2.00	2.00	2.00	4.00	1.00	6.00	3.00	2.00	.	3.00	3.00	1.00	2.00	1.00	3.00	3.00	1.00	1.00	.	.	4.00	1.00	3.00	1.00	.	.	5.00	2.00	.	.	.	1.00	1.00	10.00	10.00	10.00	.	.	.	.	.	.	.
456	1.00	1.00	1	1.00	2.00	1.00	2.00	2.00	2.00	2.00	1.00	19.00	5.00	2.00	.	1.00	2.00	1.00	2.00	1.00	3.00	3.00	1.00	1.00	.	.	2.00	1.00	2.00	2.00	.	.	2.00	2.00	.	.	.	1.00	4.00	10.00	10.00	10.00	.	.	.	.	.	.	.
457	1.00	1.00	2	2.00	2.00	1.00	2.00	4.00	2.00	3.00	1.00	9.00	4.00	2.00	.	1.00	1.00	1.00	3.00	4.00	3.00	3.00	1.00	1.00	.	.	2.00	2.00	1.00	1.00	.	.	3.00	1.00	3.00	2.00	4.00	1.00	4.00	1.00	2.00	2.00	7.00	9.00	9.00	.	.	.	.
458	1.00	1.00	1	1.00	2.00	2.00	2.00	2.00	1.00	3.00	1.00	3.00	2.00	1.00	6.00	3.00	2.00	3.00	2.00	2.00	3.00	3.00	2.00	3.00	.	.	2.00	4.00	1.00	3.00	.	.	5.00	2.00	.	.	.	1.00	4.00	8.00	5.00	9.00	.	.	.	-0.75	-0.75	.	.
459	1.00	2.00	3	1.00	1.00	1.00	1.00	3.00	3.00	3.00	2.00	.	.	1.00	10.00	2.00	2.00	2.00	4.00	4.00	2.00	3.00	2.00	2.00	.	.	2.00	2.00	1.00	1.00	.	.	6.00	1.00	3.00	2.00	5.00	2.00	.	3.00	5.00	6.00	7.00	8.00	10.00	.	.	.	.
460	2.00	1.00	1	1.00	2.00	2.00	2.00	4.00	1.00	3.00	1.00	9.00	4.00	2.00	.	2.00	2.00	2.00	2.00	1.00	3.00	2.00	1.00	1.00	.	.	2.00	2.00	1.00	1.00	.	.	4.00	2.00	.	.	.	1.00	4.00	9.00	10.00	10.00	.	.	.	.	.	.	.
461	2.00	1.00	1	1.00	1.00	1.00	2.00	2.00	2.00	4.00	1.00	10.00	4.00	2.00	.	4.00	3.00	3.00	4.00	4.00	3.00	4.00	3.00	3.00	.	.	2.00	2.00	3.00	3.00	.	.	4.00	2.00	.	.	.	1.00	2.00	10.00	10.00	10.00	.	.	.	.	.	.	.
462	1.00	1.00	3	1.00	2.00	1.00	2.00	2.00	2.00	2.00	1.00	4.00	2.00	2.00	.	2.00	3.00	3.00	3.00	3.00	3.00	3.00	1.00	1.00	.	.	2.00	2.00	3.00	3.00	.	.	5.00	2.00	.	.	.	1.00	1.00	10.00	8.00	10.00	.	.	.	.	.	.	.
463	1.00	1.00	1	1.00	2.00	1.00	2.00	3.00	2.00	4.00	1.00	6.00	3.00	1.00	7.50	1.00	2.00	3.00	3.00	2.00	3.00	2.00	1.00	1.00	2.00	1.00	3.00	3.00	3.00	3.00	.	.	5.00	1.00	3.00	2.00	5.00	1.00	3.00	3.00	3.00	3.00	7.00	7.00	7.00	.	.	.	.
464	1.00	1.00	3	1.00	2.00	1.00	2.00	2.00	3.00	4.00	1.00	8.00	3.00	2.00	.	1.00	2.00	3.00	2.00	2.00	3.00	3.00	1.00	1.00	.	.	4.00	4.00	2.00	3.00	.	.	7.00	2.00	.	.	.	1.00	1.00	10.00	10.00	10.00	.	.	.	.	.	.	.
465	1.00	1.00	2	1.00	2.00	1.00	2.00	2.00	2.00	4.00	1.00	9.00	5.00	1.00	4.50	1.00	2.00	1.00	3.00	1.00	3.00	2.00	1.00	1.00	.	.	1.00	4.00	3.00	3.00	.	.	4.00	2.00	.	.	.	2.00	.	10.00	10.00	10.00	.	.	.	.	.	.	.
466	1.00	1.00	3	1.00	2.00	2.00	2.00	2.00	2.00	3.00	1.00	10.00	4.00	2.00	.	2.00	3.00	3.00	2.00	2.00	3.00	3.00	1.00	1.00	.	.	3.00	3.00	3.00	3.00	.	.	6.00	2.00	.	.	.	2.00	.	10.00	10.00	10.00	.	.	.	.	.	.	.
467	1.00	1.00	1	1.00	2.00	1.00	1.00	2.00	2.00	4.00	1.00	6.00	3.00	2.00	.	1.00	2.00	3.00	3.00	4.00	4.00	4.00	1.00	1.00	.	.	3.00	3.00	1.00	3.00	.	.	4.00	2.00	.	.	.	1.00	4.00	10.00	10.00	10.00	.	.	.	.	.	.	.
468	1.00	1.00	1	1.00	1.00	1.00	2.00	2.00	2.00	3.00	1.00	9.00	3.00	2.00	.	1.00	3.00	3.00	1.00	1.00	3.00	3.00	3.00	3.00	.	.	1.00	2.00	2.00	2.00	.	.	7.00	2.00	.	.	.	1.00	1.00	10.00	10.00	10.00	.	.	.	.	.	.	.
469	1.00	1.00	3	2.00	1.00	1.00	2.00	2.00	2.00	2.00	1.00	7.50	4.00	2.00	.	1.00	3.00	1.00	3.00	1.00	3.00	3.00	1.00	1.00	.	.	3.00	3.00	3.00	1.00	.	.	5.00	2.00	.	.	.	1.00	4.00	10.00	10.00	10.00	.	.	.	.	.	.	.
470	1.00	1.00	0	2.00	2.00	1.00	2.00	2.00	2.00	3.00	1.00	9.00	4.00	2.00	.	1.00	1.00	1.00	3.00	3.00	2.00	2.00	1.00	1.00	.	.	3.00	3.00	3.00	3.00	.	.	7.00	2.00	.	.	.	1.00	1.00	10.00	10.00	10.00	.	.	.	.	.	.	.
471	2.00	1.00	1	1.00	1.00	1.00	2.00	2.00	2.00	4.00	1.00	6.50	3.00	1.00	4.00	1.00	1.00	1.00	2.00	2.00	2.00	2.00	1.00	1.00	.	.	2.00	1.00	1.00	1.00	.	.	6.00	2.00	.	.	.	1.00	1.00	10.00	10.00	10.00	.	.	.	.	.	.	.
472	1.00	1.00	2	2.00	1.00	2.00	2.00	2.00	2.00	3.00	1.00	9.00	4.00	2.00	.	2.00	2.00	3.00	2.00	2.00	2.00	2.00	1.00	1.00	.	.	1.00	3.00	2.00	3.00	.	.	7.00	1.00	1.00	2.00	3.00	1.00	1.00	1.00	2.00	2.00	7.00	8.00	9.00	.	.	.	.
473	2.00	1.00	1	2.00	1.00	1.00	1.00	3.00	2.00	3.00	2.00	.	.	2.00	.	1.00	2.00	3.00	2.00	2.00	3.00	3.00	1.00	1.00	.	.	3.00	1.00	1.00	1.00	.	.	6.00	1.00	1.00	2.00	4.00	1.00	3.00	0.00	1.00	1.00	3.00	4.00	6.00	-6.25	-5.50	.	-1.00
474	1.00	1.00	3	1.00	2.00	1.00	2.00	3.00	2.00	3.00	1.00	12.00	4.00	2.00	.	3.00	2.00	3.00	3.00	2.00	3.00	3.00	2.00	3.00	.	.	2.00	3.00	3.00	3.00	.	.	5.00	2.00	.	.	.	1.00	1.00	9.00	6.00	10.00	.	.	.	.	-0.75	.	.
475	1.00	1.00	1	1.00	1.00	1.00	2.00	2.00	2.00	4.00	1.00	12.00	4.00	2.00	.	1.00	3.00	1.00	2.00	2.00	3.00	3.00	1.00	4.00	.	.	1.00	3.00	2.00	2.00	.	.	6.00	2.00	.	.	.	2.00	.	10.00	10.00	10.00	.	.	.	.	.	.	.
476	1.00	1.00	4	1.00	2.00	2.00	2.00	2.00	1.00	4.00	1.00	9.00	4.00	1.00	4.50	2.00	3.00	4.00	3.00	4.00	3.00	4.00	3.00	3.00	.	.	2.00	4.00	2.00	3.00	.	.	6.00	1.00	1.00	2.00	4.00	2.00	.	1.00	2.00	3.00	10.00	10.00	10.00	.	.	.	.
477	2.00	1.00	1	1.00	1.00	1.00	2.00	2.00	2.00	3.00	1.00	10.00	4.00	2.00	.	3.00	2.00	3.00	3.00	3.00	2.00	2.00	3.00	3.00	.	.	2.00	2.00	3.00	3.00	.	.	6.00	2.00	.	.	.	1.00	1.00	9.00	10.00	10.00	.	.	.	.	.	.	.
478	2.00	1.00	0	2.00	2.00	1.00	2.00	3.00	2.00	3.00	1.00	8.00	3.00	2.00	.	2.00	2.00	2.00	2.00	2.00	1.00	2.00	1.00	1.00	.	.	3.00	3.00	2.00	2.00	.	.	7.00	1.00	1.00	3.00	2.00	2.00	.	5.00	5.00	5.00	.	.	.	-1.00	-0.75	.	.
479	2.00	1.00	1	2.00	2.00	1.00	2.00	2.00	2.00	3.00	1.00	9.00	4.00	2.00	.	1.00	3.00	1.00	2.00	2.00	3.00	3.00	1.00	1.00	.	.	3.00	3.00	2.00	1.00	.	.	6.00	1.00	1.00	1.00	4.00	1.00	1.00	1.00	2.00	2.00	8.00	2.00	8.00	.	-9.00	.	-3.25
480	2.00	1.00	1	1.00	1.00	1.00	2.00	2.00	2.00	4.00	1.00	16.50	5.00	2.00	.	1.00	2.00	3.00	1.00	1.00	3.00	3.00	3.00	3.00	.	.	1.00	1.00	1.00	1.00	.	.	4.00	2.00	.	.	.	1.00	3.00	10.00	10.00	10.00	.	.	.	.	.	.	.
481	2.00	1.00	1	2.00	2.00	1.00	2.00	3.00	1.00	4.00	1.00	8.50	3.00	2.00	.	1.00	2.00	1.00	2.00	2.00	2.00	2.00	1.00	1.00	.	.	2.00	3.00	2.00	2.00	.	.	6.00	2.00	.	.	.	1.00	4.00	7.00	8.00	10.00	.	.	.	.	.	.	.
482	2.00	1.00	1	1.00	2.00	1.00	2.00	2.00	2.00	4.00	1.00	10.00	4.00	2.00	.	2.00	3.00	3.00	3.00	4.00	4.00	4.00	1.00	1.00	.	.	3.00	3.00	1.00	1.00	.	.	6.00	2.00	.	.	.	2.00	.	3.00	3.00	4.00	.	.	.	-0.75	-1.00	.	.
483	2.00	1.00	1	2.00	1.00	1.00	2.00	3.00	2.00	3.00	1.00	7.50	4.00	1.00	4.50	1.00	2.00	2.00	4.00	4.00	3.00	3.00	1.00	1.00	.	.	3.00	3.00	1.00	3.00	.	.	1.00	1.00	1.00	2.00	2.00	1.00	3.00	3.00	0.00	3.00	4.00	2.00	4.00	1.00	-3.50	-3.00	-2.00
484	2.00	1.00	1	1.00	2.00	1.00	1.00	3.00	2.00	4.00	1.00	13.00	5.00	2.00	.	3.00	3.00	1.00	1.00	2.00	2.00	1.00	2.00	2.00	.	.	2.00	2.00	2.00	1.00	.	.	5.00	1.00	1.00	2.00	3.00	1.00	1.00	1.00	1.00	2.00	7.00	10.00	10.00	.	.	.	.
485	2.00	1.00	2	2.00	1.00	1.00	2.00	4.00	2.00	4.00	1.00	10.50	4.00	2.00	.	3.00	4.00	4.00	3.00	3.00	4.00	4.00	2.00	3.00	.	.	3.00	3.00	4.00	3.00	.	.	5.00	2.00	.	.	.	2.00	.	10.00	8.00	10.00	.	.	.	.	.	.	.
486	2.00	1.00	1	1.00	2.00	1.00	2.00	2.00	2.00	3.00	1.00	10.50	4.00	2.00	.	1.00	2.00	2.00	3.00	3.00	3.00	3.00	1.00	1.00	.	.	3.00	1.00	1.00	1.00	.	.	6.00	2.00	.	.	.	1.00	4.00	7.00	5.00	7.00	.	.	.	-1.25	-1.00	-2.50	167.00
487	1.00	1.00	1	1.00	1.00	1.00	1.00	2.00	2.00	4.00	1.00	12.50	3.00	2.00	.	1.00	2.00	3.00	3.00	3.00	4.00	3.00	3.00	1.00	.	.	1.00	1.00	2.00	1.00	.	.	7.00	2.00	.	.	.	2.00	.	9.00	9.00	10.00	.	.	.	.	.	.	.
488	2.00	1.00	2	1.00	2.00	1.00	2.00	2.00	2.00	4.00	1.00	6.00	3.00	2.00	.	1.00	2.00	2.00	1.00	1.00	1.00	1.00	2.00	2.00	.	.	1.00	1.00	1.00	1.00	.	.	5.00	1.00	1.00	2.00	3.00	1.00	1.00	1.00	1.00	1.00	4.00	3.00	7.00	-3.00	-3.25	-0.50	-0.50
489	1.00	2.00	1	1.00	2.00	1.00	1.00	3.00	1.00	3.00	1.00	6.00	3.00	2.00	.	1.00	1.00	1.00	2.00	2.00	1.00	1.00	1.00	1.00	.	.	1.00	1.00	1.00	1.00	.	.	6.00	1.00	1.00	2.00	1.00	1.00	4.00	10.00	5.00	10.00	.	.	.	0.00	0.25	0.00	-0.75
490	1.00	1.00	2	1.00	2.00	1.00	2.00	2.00	1.00	4.00	1.00	9.00	3.00	2.00	.	1.00	3.00	1.00	2.00	2.00	3.00	2.00	3.00	2.00	.	.	2.00	3.00	2.00	2.00	.	.	7.00	2.00	.	.	.	1.00	1.00	10.00	10.00	10.00	.	.	.	.	.	.	.
491	2.00	1.00	3	2.00	2.00	1.00	2.00	4.00	1.00	3.00	1.00	6.00	3.00	2.00	.	1.00	2.00	1.00	2.00	2.00	2.00	2.00	1.00	1.00	.	.	3.00	2.00	2.00	1.00	.	.	7.00	2.00	.	.	.	1.00	4.00	10.00	10.00	10.00	.	.	.	.	.	.	.
492	1.00	1.00	3	1.00	1.00	1.00	2.00	2.00	2.00	2.00	1.00	10.50	3.00	2.00	.	2.00	1.00	1.00	3.00	3.00	4.00	4.00	2.00	2.00	.	.	2.00	2.00	2.00	2.00	.	.	5.00	2.00	.	.	.	1.00	1.00	10.00	10.00	10.00	.	.	.	.	.	.	.
493	2.00	1.00	1	1.00	2.00	2.00	1.00	4.00	1.00	4.00	1.00	9.00	3.00	2.00	.	1.00	3.00	4.00	3.00	3.00	4.00	4.00	1.00	1.00	.	.	4.00	3.00	3.00	2.00	.	.	6.00	2.00	.	.	.	2.00	.	10.00	10.00	10.00	.	.	.	.	.	.	.
494	1.00	1.00	1	1.00	2.00	1.00	1.00	2.00	2.00	4.00	1.00	12.00	5.00	2.00	.	1.00	2.00	2.00	2.00	2.00	4.00	4.00	1.00	1.00	.	.	3.00	3.00	2.00	2.00	.	.	4.00	2.00	.	.	.	2.00	.	8.00	10.00	10.00	.	.	.	.	.	.	.
495	1.00	1.00	1	1.00	1.00	2.00	1.00	2.00	2.00	3.00	1.00	7.50	3.00	1.00	3.00	3.00	2.00	2.00	3.00	3.00	3.00	3.00	1.00	1.00	.	.	2.00	2.00	3.00	1.00	.	.	5.00	1.00	1.00	3.00	1.00	1.00	1.00	1.00	1.00	1.00	5.00	8.00	9.00	-2.75	-2.75	0.00	-0.50
496	1.00	1.00	2	1.00	1.00	1.00	2.00	3.00	1.00	3.00	2.00	.	.	2.00	.	2.00	1.00	1.00	2.00	1.00	2.00	1.00	2.00	1.00	.	.	1.00	3.00	1.00	1.00	.	.	5.00	2.00	.	.	.	2.00	.	10.00	9.00	10.00	.	.	.	.	.	.	.
497	2.00	1.00	1	1.00	1.00	1.00	1.00	2.00	2.00	4.00	1.00	12.00	5.00	2.00	.	1.00	2.00	2.00	3.00	4.00	3.00	3.00	1.00	1.00	.	.	2.00	2.00	1.00	1.00	.	.	7.00	1.00	4.00	1.00	4.00	1.00	1.00	4.00	5.00	5.00	5.00	7.00	7.00	2.50	2.50	-1.75	-1.00
498	1.00	3.00	1	1.00	1.00	1.00	2.00	2.00	1.00	3.00	1.00	10.00	4.00	2.00	.	2.00	1.00	1.00	3.00	3.00	1.00	1.00	1.00	1.00	.	.	2.00	2.00	1.00	1.00	.	.	4.00	2.00	.	.	.	1.00	4.00	10.00	10.00	10.00	.	.	.	.	.	.	.
499	1.00	1.00	1	2.00	1.00	1.00	2.00	3.00	2.00	3.00	1.00	12.00	5.00	2.00	.	1.00	4.00	2.00	4.00	4.00	1.00	1.00	2.00	1.00	.	.	1.00	2.00	1.00	1.00	.	.	5.00	1.00	1.00	2.00	2.00	1.00	1.00	2.00	2.00	2.00	4.00	6.00	9.00	-5.00	-3.25	.	.
500	2.00	1.00	0	1.00	2.00	1.00	2.00	2.00	2.00	3.00	1.00	12.00	5.00	2.00	.	1.00	2.00	2.00	3.00	4.00	3.00	2.00	3.00	2.00	.	.	3.00	4.00	1.00	1.00	.	.	7.00	1.00	1.00	3.00	1.00	1.00	4.00	5.00	6.00	6.00	10.00	9.00	10.00	.	.	.	.
501	2.00	1.00	1	2.00	2.00	1.00	1.00	2.00	2.00	3.00	1.00	13.00	5.00	2.00	.	1.00	2.00	1.00	2.00	1.00	3.00	1.00	3.00	1.00	.	.	2.00	1.00	2.00	1.00	.	.	6.00	2.00	.	.	.	1.00	3.00	10.00	10.00	10.00	.	.	.	.	.	.	.
502	2.00	2.00	2	2.00	2.00	1.00	2.00	2.00	2.00	3.00	1.00	9.00	4.00	2.00	.	1.00	2.00	2.00	2.00	2.00	2.00	2.00	3.00	2.00	.	.	2.00	3.00	2.00	2.00	.	.	5.00	1.00	3.00	2.00	3.00	2.00	.	7.00	8.00	9.00	10.00	10.00	10.00	.	.	.	.
503	1.00	1.00	1	1.00	1.00	1.00	2.00	3.00	1.00	2.00	1.00	12.00	4.00	2.00	.	2.00	2.00	2.00	4.00	3.00	2.00	2.00	2.00	2.00	.	.	4.00	4.00	2.00	2.00	.	.	7.00	2.00	.	.	.	2.00	.	10.00	10.00	10.00	.	.	.	.	.	.	.
504	1.00	1.00	1	1.00	2.00	2.00	2.00	2.00	2.00	3.00	1.00	10.00	3.00	2.00	.	1.00	3.00	1.00	3.00	2.00	3.00	1.00	3.00	1.00	.	.	2.00	1.00	1.00	1.00	.	.	4.00	2.00	.	.	.	1.00	3.00	10.00	10.00	10.00	.	.	.	.	.	.	.
505	1.00	1.00	3	1.00	2.00	1.00	1.00	2.00	2.00	3.00	1.00	9.00	4.00	1.00	4.00	1.00	2.00	1.00	3.00	1.00	4.00	4.00	1.00	1.00	.	.	2.00	1.00	1.00	1.00	.	.	4.00	2.00	.	.	.	1.00	3.00	10.00	10.00	10.00	.	.	.	.	.	.	.
506	1.00	1.00	2	1.00	2.00	2.00	2.00	2.00	2.00	3.00	1.00	12.00	4.00	2.00	.	1.00	4.00	4.00	3.00	3.00	3.00	4.00	1.00	1.00	.	.	1.00	1.00	3.00	3.00	.	.	6.00	2.00	.	.	.	1.00	3.00	10.00	10.00	10.00	.	.	.	.	.	.	.
507	2.00	1.00	2	1.00	2.00	1.00	2.00	2.00	1.00	3.00	1.00	9.00	4.00	2.00	.	2.00	2.00	3.00	2.00	3.00	2.00	2.00	3.00	2.00	.	.	4.00	3.00	2.00	2.00	.	.	6.00	1.00	1.00	2.00	4.00	1.00	4.00	6.00	6.00	6.00	.	.	.	-0.50	-0.75	.	.
508	2.00	1.00	1	1.00	1.00	1.00	1.00	2.00	3.00	2.00	1.00	12.00	5.00	2.00	.	2.00	2.00	4.00	2.00	3.00	3.00	4.00	1.00	1.00	.	.	3.00	1.00	1.00	1.00	.	.	7.00	2.00	.	.	.	1.00	1.00	9.00	9.00	10.00	.	.	.	.	.	.	.
509	2.00	1.00	5	2.00	2.00	1.00	2.00	4.00	2.00	3.00	2.00	.	.	2.00	.	1.00	2.00	3.00	3.00	2.00	2.00	1.00	1.00	1.00	.	.	2.00	3.00	2.00	2.00	.	.	6.00	1.00	3.00	2.00	1.00	1.00	1.00	9.00	9.00	10.00	.	.	.	.	.	.	.
510	1.00	1.00	1	1.00	2.00	1.00	2.00	2.00	1.00	3.00	1.00	7.50	3.00	2.00	.	1.00	2.00	2.00	3.00	3.00	1.00	1.00	1.00	1.00	.	.	2.00	2.00	1.00	1.00	.	.	3.00	2.00	.	.	.	1.00	4.00	10.00	10.00	10.00	.	.	.	.	.	.	.
511	2.00	1.00	1	1.00	2.00	1.00	2.00	2.00	2.00	3.00	1.00	17.00	5.00	2.00	.	1.00	3.00	1.00	3.00	3.00	1.00	1.00	1.00	1.00	1.00	3.00	1.00	1.00	1.00	1.00	.	.	7.00	1.00	1.00	2.00	4.00	1.00	2.00	1.00	1.00	1.00	9.00	9.00	10.00	.	.	.	.
512	2.00	1.00	1	1.00	1.00	1.00	2.00	2.00	2.00	3.00	1.00	12.00	4.00	2.00	.	2.00	2.00	3.00	3.00	3.00	3.00	4.00	1.00	1.00	.	.	1.00	1.00	2.00	2.00	.	.	5.00	2.00	.	.	.	1.00	2.00	10.00	9.00	10.00	.	.	.	.	.	.	.
513	1.00	1.00	3	1.00	2.00	2.00	2.00	2.00	2.00	3.00	1.00	12.00	3.00	2.00	.	1.00	2.00	3.00	3.00	3.00	3.00	3.00	1.00	1.00	1.00	2.00	1.00	3.00	3.00	3.00	.	.	6.00	2.00	.	.	.	2.00	.	10.00	10.00	10.00	.	.	.	.	.	.	.
514	2.00	3.00	2	1.00	1.00	2.00	1.00	2.00	2.00	4.00	1.00	12.00	5.00	2.00	.	1.00	3.00	1.00	3.00	3.00	2.00	1.00	3.00	1.00	.	.	3.00	2.00	2.00	1.00	.	.	5.00	2.00	.	.	.	1.00	3.00	10.00	10.00	10.00	.	.	.	.	.	.	.
515	2.00	1.00	1	1.00	2.00	1.00	2.00	3.00	2.00	3.00	1.00	15.00	5.00	2.00	.	2.00	1.00	1.00	3.00	3.00	3.00	3.00	1.00	1.00	1.00	3.00	1.00	1.00	1.00	1.00	.	.	7.00	2.00	.	.	.	1.00	1.00	4.00	8.00	9.00	.	.	.	0.50	.	.	.
516	2.00	1.00	2	1.00	2.00	1.00	2.00	2.00	1.00	4.00	1.00	3.00	2.00	2.00	.	2.00	3.00	1.00	1.00	1.00	3.00	1.00	1.00	1.00	.	.	3.00	3.00	2.00	1.00	.	.	4.00	2.00	.	.	.	1.00	1.00	10.00	10.00	10.00	.	.	.	.	.	.	.
517	1.00	1.00	1	2.00	2.00	1.00	2.00	2.00	2.00	3.00	1.00	6.00	3.00	2.00	.	1.00	3.00	1.00	1.00	1.00	3.00	3.00	3.00	1.00	.	.	3.00	3.00	3.00	1.00	.	.	5.00	2.00	.	.	.	2.00	.	10.00	10.00	10.00	.	.	.	.	.	.	.
518	1.00	1.00	1	2.00	2.00	1.00	2.00	2.00	2.00	4.00	1.00	9.00	4.00	1.00	4.50	1.00	3.00	3.00	3.00	4.00	3.00	3.00	1.00	1.00	.	.	1.00	1.00	1.00	1.00	.	.	4.00	2.00	.	.	.	1.00	4.00	9.00	10.00	10.00	.	.	.	.	.	.	.
519	1.00	1.00	2	1.00	2.00	1.00	1.00	2.00	2.00	3.00	1.00	3.00	2.00	2.00	.	2.00	3.00	2.00	2.00	3.00	2.00	3.00	1.00	1.00	.	.	1.00	3.00	1.00	1.00	.	.	6.00	2.00	.	.	.	1.00	1.00	10.00	10.00	10.00	.	.	.	.	.	.	.
520	2.00	1.00	2	1.00	2.00	1.00	2.00	2.00	2.00	3.00	1.00	6.00	3.00	2.00	.	3.00	2.00	1.00	2.00	1.00	1.00	2.00	3.00	3.00	.	.	1.00	3.00	1.00	1.00	.	.	7.00	2.00	.	.	.	2.00	.	7.00	10.00	10.00	.	.	.	.	.	.	.
521	2.00	1.00	0	2.00	2.00	1.00	2.00	2.00	2.00	4.00	1.00	9.00	4.00	2.00	.	1.00	3.00	1.00	3.00	3.00	3.00	3.00	1.00	1.00	.	.	1.00	3.00	1.00	1.00	.	.	7.00	2.00	.	.	.	1.00	1.00	10.00	9.00	10.00	.	.	.	.	.	.	.
522	1.00	1.00	2	1.00	2.00	1.00	2.00	2.00	2.00	3.00	1.00	3.00	4.00	1.00	9.00	1.00	3.00	3.00	2.00	2.00	3.00	3.00	1.00	1.00	.	.	3.00	3.00	1.00	1.00	.	.	5.00	2.00	.	.	.	2.00	.	10.00	10.00	10.00	.	.	.	.	.	.	.
523	2.00	3.00	1	1.00	1.00	1.00	1.00	3.00	3.00	4.00	2.00	.	.	1.00	12.00	1.00	3.00	1.00	3.00	3.00	2.00	4.00	2.00	2.00	.	.	3.00	3.00	2.00	2.00	.	.	5.00	1.00	3.00	2.00	4.00	1.00	1.00	9.00	8.00	10.00	.	.	.	.	.	.	.
524	2.00	1.00	1	2.00	1.00	1.00	2.00	2.00	1.00	4.00	1.00	9.00	4.00	2.00	.	3.00	3.00	2.00	2.00	3.00	4.00	2.00	3.00	2.00	.	.	3.00	4.00	3.00	4.00	.	.	5.00	2.00	.	.	.	2.00	.	9.00	9.00	9.00	.	.	.	.	.	.	.
525	1.00	1.00	1	2.00	2.00	2.00	2.00	2.00	2.00	3.00	2.00	.	.	1.00	.	1.00	2.00	3.00	3.00	3.00	3.00	2.00	1.00	1.00	.	.	1.00	3.00	1.00	3.00	.	.	7.00	1.00	4.00	2.00	2.00	1.00	2.00	1.00	1.00	1.00	8.00	9.00	10.00	.	.	.	.
526	1.00	1.00	1	2.00	2.00	1.00	2.00	3.00	1.00	2.00	1.00	9.00	4.00	2.00	.	1.00	2.00	3.00	3.00	4.00	3.00	3.00	1.00	1.00	.	.	2.00	4.00	2.00	3.00	.	.	6.00	2.00	.	.	.	1.00	4.00	10.00	10.00	10.00	.	.	.	.	.	.	.
527	1.00	1.00	1	1.00	2.00	2.00	2.00	3.00	1.00	3.00	1.00	12.00	5.00	2.00	.	1.00	4.00	3.00	3.00	4.00	2.00	3.00	2.00	3.00	.	.	2.00	2.00	2.00	2.00	.	.	6.00	2.00	.	.	.	1.00	3.00	4.00	10.00	10.00	.	.	.	-1.00	.	.	.
528	1.00	1.00	0	2.00	2.00	1.00	2.00	2.00	3.00	3.00	1.00	9.00	3.00	2.00	.	3.00	2.00	1.00	3.00	3.00	3.00	3.00	1.00	1.00	2.00	2.00	3.00	3.00	3.00	3.00	.	.	5.00	2.00	.	.	.	1.00	1.00	10.00	10.00	10.00	.	.	.	.	.	.	.
529	2.00	1.00	3	1.00	2.00	1.00	2.00	2.00	3.00	3.00	1.00	12.00	4.00	2.00	.	3.00	2.00	2.00	2.00	2.00	3.00	3.00	1.00	1.00	.	.	1.00	1.00	1.00	1.00	.	.	6.00	2.00	.	.	.	2.00	.	3.00	1.00	3.00	.	.	.	-1.00	-2.00	.	-0.75
530	1.00	1.00	2	1.00	2.00	1.00	2.00	2.00	3.00	4.00	1.00	7.00	3.00	2.00	.	2.00	2.00	2.00	2.00	2.00	2.00	2.00	1.00	1.00	.	.	2.00	2.00	2.00	2.00	.	.	5.00	2.00	.	.	.	1.00	4.00	10.00	10.00	10.00	.	.	.	.	.	.	.
531	1.00	1.00	3	1.00	2.00	2.00	2.00	3.00	3.00	3.00	1.00	12.00	5.00	2.00	.	2.00	2.00	2.00	2.00	2.00	2.00	2.00	1.00	1.00	.	.	1.00	1.00	2.00	2.00	.	.	6.00	2.00	.	.	.	1.00	1.00	10.00	10.00	10.00	.	.	.	.	.	.	.
532	1.00	1.00	1	1.00	2.00	1.00	1.00	2.00	3.00	3.00	1.00	10.00	4.00	2.00	.	3.00	2.00	2.00	3.00	3.00	3.00	3.00	2.00	2.00	.	.	4.00	4.00	3.00	3.00	.	.	7.00	2.00	.	.	.	1.00	2.00	10.00	10.00	10.00	.	.	.	.	.	.	.
533	1.00	1.00	0	1.00	1.00	1.00	2.00	2.00	3.00	3.00	1.00	9.00	4.00	2.00	.	3.00	1.00	1.00	2.00	3.00	3.00	1.00	1.00	1.00	.	.	3.00	1.00	2.00	2.00	.	.	5.00	2.00	.	.	.	2.00	.	10.00	10.00	10.00	.	.	.	.	.	.	.
534	1.00	1.00	2	1.00	2.00	1.00	2.00	2.00	3.00	4.00	1.00	6.00	3.00	2.00	.	3.00	1.00	1.00	2.00	2.00	3.00	3.00	1.00	1.00	.	.	3.00	3.00	3.00	3.00	.	.	5.00	2.00	.	.	.	1.00	3.00	10.00	10.00	10.00	.	.	.	.	.	.	.
535	1.00	1.00	2	2.00	1.00	1.00	1.00	2.00	3.00	3.00	1.00	10.50	4.00	2.00	.	3.00	3.00	3.00	3.00	4.00	2.00	3.00	1.00	1.00	.	.	1.00	3.00	3.00	3.00	.	.	5.00	2.00	.	.	.	2.00	.	10.00	10.00	10.00	.	.	.	.	.	.	.
536	1.00	1.00	1	1.00	2.00	1.00	2.00	2.00	3.00	3.00	1.00	12.00	5.00	2.00	.	2.00	2.00	3.00	2.00	3.00	1.00	1.00	1.00	1.00	.	.	2.00	3.00	3.00	3.00	.	.	5.00	2.00	.	.	.	1.00	1.00	10.00	10.00	10.00	.	.	.	.	.	.	.
537	2.00	1.00	1	1.00	2.00	1.00	2.00	4.00	3.00	3.00	1.00	11.00	4.00	2.00	.	1.00	1.00	1.00	3.00	3.00	3.00	3.00	1.00	1.00	.	.	2.00	2.00	1.00	1.00	.	.	6.00	2.00	.	.	.	1.00	4.00	1.00	4.00	5.00	.	.	.	-2.00	-0.75	.	.
538	2.00	1.00	2	1.00	2.00	1.00	2.00	3.00	3.00	3.00	1.00	10.50	4.00	2.00	.	2.00	1.00	2.00	3.00	3.00	2.00	2.00	1.00	1.00	.	.	4.00	4.00	3.00	3.00	.	.	5.00	2.00	.	.	.	1.00	1.00	10.00	10.00	10.00	.	.	.	.	.	.	.
539	1.00	1.00	2	1.00	2.00	2.00	2.00	2.00	3.00	3.00	1.00	10.50	4.00	2.00	.	2.00	1.00	1.00	3.00	3.00	4.00	4.00	2.00	2.00	.	.	2.00	2.00	2.00	2.00	.	.	7.00	1.00	1.00	2.00	4.00	2.00	.	2.00	2.00	2.00	8.00	9.00	9.00	.	.	.	.
540	1.00	1.00	2	1.00	2.00	1.00	2.00	2.00	3.00	3.00	1.00	14.00	5.00	2.00	.	1.00	3.00	3.00	3.00	3.00	3.00	4.00	1.00	1.00	.	.	3.00	4.00	1.00	1.00	.	.	7.00	2.00	.	.	.	1.00	2.00	10.00	10.00	10.00	.	.	.	.	.	.	.
541	1.00	1.00	2	1.00	2.00	2.00	2.00	2.00	3.00	3.00	1.00	9.00	4.00	2.00	.	1.00	1.00	1.00	1.00	1.00	3.00	3.00	1.00	1.00	3.00	3.00	3.00	3.00	2.00	1.00	.	.	5.00	1.00	1.00	1.00	4.00	1.00	1.00	1.00	1.00	2.00	4.00	4.00	4.00	-3.00	-3.00	-1.00	-1.25
542	1.00	1.00	2	1.00	1.00	1.00	2.00	2.00	3.00	3.00	1.00	9.00	4.00	2.00	.	2.00	2.00	3.00	3.00	3.00	3.00	3.00	1.00	1.00	.	.	3.00	3.00	2.00	2.00	.	.	5.00	2.00	.	.	.	1.00	1.00	10.00	10.00	10.00	.	.	.	.	.	.	.
543	2.00	1.00	1	2.00	2.00	1.00	2.00	2.00	3.00	2.00	1.00	6.00	3.00	1.00	7.50	2.00	3.00	3.00	2.00	2.00	3.00	3.00	1.00	2.00	.	.	2.00	1.00	2.00	1.00	.	.	5.00	1.00	1.00	2.00	4.00	1.00	4.00	2.00	1.00	2.00	10.00	8.00	10.00	.	.	.	.
544	2.00	1.00	1	2.00	2.00	1.00	1.00	2.00	3.00	3.00	1.00	10.50	4.00	2.00	.	1.00	3.00	3.00	4.00	4.00	3.00	3.00	3.00	3.00	.	.	4.00	4.00	3.00	3.00	.	.	5.00	1.00	2.00	2.00	4.00	1.00	2.00	2.00	2.00	2.00	4.00	3.00	4.00	0.50	.	-0.75	-0.75
545	1.00	1.00	1	1.00	2.00	2.00	2.00	1.00	3.00	4.00	1.00	14.00	4.00	2.00	.	4.00	3.00	3.00	2.00	2.00	3.00	3.00	1.00	1.00	.	.	1.00	3.00	4.00	4.00	.	.	5.00	2.00	.	.	.	1.00	2.00	2.00	2.00	3.00	.	.	.	-1.75	-1.25	.	.
546	2.00	2.00	3	1.00	2.00	1.00	2.00	2.00	3.00	2.00	1.00	8.00	3.00	2.00	.	1.00	2.00	2.00	4.00	3.00	2.00	2.00	1.00	2.00	.	.	2.00	2.00	3.00	3.00	.	.	6.00	1.00	1.00	2.00	4.00	2.00	.	1.00	0.00	1.00	5.00	7.00	8.00	-3.75	-3.50	.	-1.00
547	1.00	1.00	1	1.00	2.00	1.00	2.00	2.00	3.00	3.00	1.00	9.00	4.00	2.00	.	3.00	2.00	2.00	3.00	3.00	1.00	1.00	3.00	3.00	.	.	4.00	4.00	3.00	3.00	.	.	6.00	2.00	.	.	.	1.00	3.00	3.00	10.00	10.00	.	.	.	-1.50	.	.	.
548	2.00	1.00	1	1.00	1.00	2.00	2.00	3.00	3.00	2.00	1.00	7.50	3.00	2.00	.	3.00	4.00	4.00	4.00	4.00	2.00	2.00	3.00	2.00	.	.	2.00	2.00	1.00	1.00	.	.	5.00	2.00	.	.	.	2.00	.	7.00	3.00	10.00	.	.	.	.	-0.50	-1.00	-1.00
549	2.00	1.00	1	2.00	2.00	1.00	2.00	2.00	3.00	3.00	1.00	9.00	3.00	2.00	.	1.00	2.00	1.00	3.00	1.00	4.00	2.00	1.00	1.00	.	.	3.00	4.00	1.00	1.00	.	.	6.00	2.00	.	.	.	1.00	1.00	10.00	10.00	10.00	.	.	.	.	.	.	.
550	1.00	1.00	2	1.00	2.00	1.00	2.00	2.00	2.00	3.00	1.00	3.00	2.00	2.00	.	2.00	2.00	2.00	3.00	3.00	2.00	3.00	1.00	1.00	.	.	3.00	3.00	2.00	2.00	.	.	7.00	2.00	.	.	.	1.00	1.00	10.00	10.00	10.00	.	.	.	.	.	.	.
551	2.00	1.00	2	1.00	1.00	1.00	2.00	2.00	3.00	3.00	1.00	6.00	3.00	1.00	3.00	3.00	3.00	2.00	2.00	3.00	3.00	4.00	3.00	2.00	.	.	4.00	4.00	3.00	2.00	.	.	6.00	2.00	.	.	.	1.00	4.00	10.00	10.00	10.00	.	.	.	.	.	.	.
552	2.00	1.00	2	2.00	2.00	1.00	1.00	2.00	3.00	3.00	1.00	3.00	2.00	2.00	.	1.00	2.00	3.00	2.00	2.00	3.00	3.00	1.00	1.00	.	.	1.00	1.00	3.00	1.00	1.00	4.00	6.00	2.00	.	.	.	2.00	.	10.00	10.00	10.00	.	.	.	.	.	.	.
553	2.00	1.00	2	2.00	2.00	1.00	2.00	3.00	3.00	3.00	1.00	6.00	3.00	1.00	3.00	1.00	3.00	4.00	3.00	3.00	3.00	3.00	1.00	1.00	.	.	4.00	4.00	2.00	3.00	.	.	6.00	2.00	.	.	.	1.00	1.00	10.00	10.00	10.00	.	.	.	.	.	.	.
554	1.00	1.00	1	2.00	2.00	1.00	1.00	2.00	3.00	3.00	1.00	9.00	4.00	2.00	.	1.00	2.00	2.00	2.00	2.00	3.00	3.00	1.00	1.00	.	.	3.00	3.00	2.00	3.00	.	.	7.00	2.00	.	.	.	2.00	.	4.00	5.00	6.00	.	.	.	.	.	-1.50	-1.25
555	1.00	1.00	0	1.00	2.00	1.00	2.00	2.00	3.00	2.00	1.00	6.00	3.00	2.00	.	1.00	2.00	2.00	1.00	2.00	1.00	3.00	2.00	3.00	.	.	2.00	3.00	2.00	3.00	.	.	6.00	2.00	.	.	.	1.00	4.00	10.00	10.00	10.00	.	.	.	.	.	.	.
556	1.00	1.00	1	1.00	1.00	1.00	2.00	3.00	2.00	3.00	1.00	14.50	5.00	2.00	.	2.00	2.00	3.00	2.00	1.00	2.00	2.00	1.00	3.00	.	.	2.00	3.00	1.00	1.00	.	.	7.00	2.00	.	.	.	1.00	3.00	9.00	10.00	10.00	.	.	.	.	.	.	.
557	1.00	2.00	1	2.00	1.00	1.00	1.00	3.00	3.00	3.00	1.00	10.50	4.00	2.00	.	1.00	3.00	2.00	3.00	3.00	3.00	3.00	1.00	1.00	.	.	4.00	4.00	2.00	4.00	.	.	7.00	1.00	1.00	2.00	4.00	1.00	1.00	2.00	1.00	2.00	7.00	8.00	9.00	.	.	.	.
558	1.00	1.00	1	2.00	2.00	2.00	2.00	2.00	3.00	4.00	2.00	.	.	2.00	.	1.00	4.00	4.00	1.00	1.00	3.00	3.00	1.00	1.00	3.00	3.00	1.00	3.00	1.00	1.00	.	.	6.00	2.00	.	.	.	2.00	.	10.00	10.00	10.00	.	.	.	.	.	.	.
559	1.00	1.00	0	1.00	1.00	1.00	2.00	2.00	2.00	3.00	1.00	3.00	2.00	2.00	.	2.00	1.00	1.00	4.00	4.00	2.00	2.00	1.00	1.00	.	.	3.00	3.00	1.00	1.00	.	.	5.00	2.00	.	.	.	1.00	4.00	10.00	10.00	10.00	.	.	.	.	.	.	.
560	1.00	1.00	1	2.00	2.00	1.00	2.00	3.00	3.00	3.00	1.00	4.50	2.00	2.00	.	1.00	3.00	3.00	2.00	1.00	3.00	3.00	4.00	4.00	.	.	3.00	3.00	3.00	3.00	.	.	6.00	2.00	.	.	.	1.00	3.00	10.00	10.00	10.00	.	.	.	.	.	.	.
561	1.00	1.00	1	1.00	1.00	1.00	1.00	2.00	3.00	3.00	1.00	12.00	5.00	2.00	.	3.00	1.00	1.00	3.00	3.00	2.00	3.00	1.00	3.00	.	.	3.00	3.00	3.00	3.00	.	.	7.00	2.00	.	.	.	1.00	2.00	10.00	10.00	10.00	.	.	.	.	.	.	.
562	1.00	1.00	1	1.00	1.00	1.00	1.00	2.00	3.00	4.00	2.00	.	.	2.00	.	2.00	2.00	3.00	2.00	3.00	4.00	4.00	2.00	2.00	.	.	2.00	3.00	3.00	3.00	.	.	5.00	2.00	.	.	.	1.00	1.00	10.00	10.00	10.00	.	.	.	.	.	.	.
563	2.00	1.00	2	2.00	2.00	1.00	2.00	3.00	3.00	3.00	1.00	9.00	4.00	2.00	.	3.00	2.00	2.00	3.00	3.00	1.00	1.00	2.00	2.00	.	.	3.00	2.00	1.00	1.00	.	.	6.00	2.00	.	.	.	2.00	.	10.00	10.00	10.00	.	.	.	.	.	.	.
564	1.00	1.00	2	2.00	2.00	2.00	2.00	2.00	2.00	3.00	1.00	9.00	4.00	2.00	.	1.00	1.00	1.00	1.00	1.00	2.00	3.00	1.00	1.00	.	.	1.00	2.00	1.00	1.00	.	.	6.00	2.00	.	.	.	1.00	4.00	10.00	10.00	10.00	.	.	.	.	.	.	.
565	2.00	2.00	2	2.00	2.00	1.00	2.00	2.00	3.00	3.00	1.00	9.00	4.00	2.00	.	1.00	1.00	1.00	3.00	3.00	1.00	1.00	1.00	1.00	.	.	2.00	2.00	1.00	1.00	.	.	7.00	2.00	.	.	.	1.00	2.00	10.00	10.00	10.00	.	.	.	.	.	.	.
566	2.00	1.00	2	1.00	2.00	1.00	2.00	3.00	3.00	3.00	1.00	6.00	3.00	2.00	.	1.00	3.00	3.00	3.00	4.00	1.00	1.00	1.00	1.00	.	.	3.00	3.00	3.00	4.00	.	.	5.00	1.00	1.00	3.00	2.00	2.00	.	10.00	10.00	10.00	.	.	.	.	.	.	.
567	2.00	3.00	0	1.00	1.00	2.00	2.00	2.00	3.00	3.00	1.00	7.50	3.00	2.00	.	1.00	3.00	2.00	3.00	4.00	2.00	2.00	1.00	1.00	.	.	4.00	4.00	3.00	3.00	.	.	5.00	1.00	1.00	3.00	4.00	1.00	4.00	2.00	1.00	2.00	.	.	.	-1.50	-1.25	.	.
568	1.00	1.00	1	1.00	2.00	1.00	2.00	2.00	3.00	4.00	1.00	4.00	2.00	1.00	4.00	3.00	3.00	3.00	4.00	4.00	3.00	3.00	1.00	1.00	.	.	3.00	3.00	3.00	4.00	.	.	5.00	2.00	.	.	.	1.00	2.00	10.00	10.00	10.00	.	.	.	.	.	.	.
569	2.00	1.00	1	2.00	1.00	1.00	2.00	4.00	2.00	3.00	1.00	6.00	3.00	2.00	.	1.00	1.00	1.00	2.00	2.00	1.00	2.00	1.00	1.00	.	.	1.00	1.00	1.00	1.00	.	.	5.00	2.00	.	.	.	2.00	.	10.00	10.00	10.00	.	.	.	.	.	.	.
570	2.00	1.00	2	1.00	2.00	1.00	2.00	2.00	3.00	3.00	1.00	7.00	3.00	2.00	.	1.00	2.00	2.00	2.00	2.00	2.00	2.00	1.00	1.00	.	.	2.00	2.00	3.00	1.00	.	.	7.00	2.00	.	.	.	2.00	.	10.00	10.00	10.00	.	.	.	.	.	.	.
571	1.00	1.00	1	2.00	2.00	1.00	2.00	2.00	3.00	3.00	1.00	6.00	3.00	2.00	.	1.00	1.00	1.00	2.00	2.00	3.00	3.00	1.00	1.00	.	.	1.00	2.00	2.00	3.00	.	.	5.00	2.00	.	.	.	2.00	.	10.00	10.00	10.00	.	.	.	.	.	.	.
572	2.00	1.00	2	2.00	2.00	2.00	2.00	2.00	3.00	3.00	1.00	10.50	4.00	2.00	.	1.00	2.00	3.00	1.00	1.00	4.00	3.00	2.00	2.00	.	.	3.00	4.00	2.00	3.00	.	.	6.00	2.00	.	.	.	2.00	.	10.00	10.00	10.00	.	.	.	.	.	.	.
573	2.00	1.00	2	2.00	2.00	2.00	2.00	2.00	2.00	4.00	1.00	4.00	3.00	2.00	.	1.00	2.00	1.00	1.00	1.00	4.00	1.00	1.00	1.00	3.00	1.00	2.00	4.00	1.00	1.00	.	.	5.00	2.00	.	.	.	2.00	.	10.00	10.00	10.00	.	.	.	.	.	.	.
574	2.00	1.00	2	1.00	2.00	1.00	2.00	2.00	3.00	3.00	1.00	6.00	3.00	2.00	.	2.00	3.00	3.00	2.00	3.00	2.00	3.00	2.00	2.00	.	.	4.00	4.00	2.00	2.00	.	.	5.00	2.00	.	.	.	1.00	3.00	10.00	10.00	10.00	.	.	.	.	.	.	.
575	2.00	1.00	2	1.00	2.00	1.00	2.00	2.00	1.00	3.00	1.00	3.00	2.00	1.00	4.50	1.00	1.00	1.00	4.00	4.00	3.00	3.00	3.00	3.00	.	.	2.00	1.00	2.00	2.00	.	.	4.00	2.00	.	.	.	1.00	1.00	10.00	10.00	10.00	.	.	.	.	.	.	.
576	1.00	1.00	2	1.00	2.00	1.00	2.00	2.00	3.00	4.00	1.00	9.00	4.00	2.00	.	1.00	1.00	1.00	3.00	3.00	4.00	4.00	4.00	4.00	.	.	1.00	1.00	3.00	2.00	.	.	5.00	2.00	.	.	.	1.00	3.00	10.00	10.00	10.00	.	.	.	.	.	.	.
577	1.00	1.00	1	1.00	2.00	2.00	2.00	3.00	2.00	3.00	1.00	6.00	3.00	2.00	.	1.00	1.00	3.00	1.00	3.00	2.00	3.00	1.00	3.00	.	.	1.00	3.00	1.00	1.00	.	.	6.00	2.00	.	.	.	1.00	3.00	10.00	10.00	10.00	.	.	.	.	.	.	.
578	1.00	1.00	2	1.00	2.00	2.00	1.00	2.00	3.00	3.00	1.00	9.00	4.00	2.00	.	1.00	2.00	2.00	1.00	1.00	3.00	3.00	1.00	2.00	.	.	2.00	3.00	3.00	3.00	.	.	5.00	2.00	.	.	.	1.00	1.00	10.00	10.00	10.00	.	.	.	.	.	.	.
579	1.00	1.00	1	1.00	2.00	1.00	2.00	2.00	3.00	2.00	1.00	3.00	2.00	2.00	.	2.00	2.00	2.00	2.00	3.00	2.00	2.00	1.00	1.00	.	.	4.00	4.00	3.00	3.00	.	.	7.00	2.00	.	.	.	2.00	.	10.00	10.00	10.00	.	.	.	.	.	.	.
580	2.00	1.00	2	2.00	1.00	1.00	2.00	2.00	3.00	3.00	1.00	12.00	4.00	2.00	.	1.00	2.00	4.00	3.00	3.00	3.00	3.00	1.00	1.00	.	.	1.00	1.00	2.00	2.00	.	.	5.00	2.00	.	.	.	1.00	1.00	10.00	10.00	10.00	.	.	.	.	.	.	.
581	2.00	2.00	4	2.00	2.00	1.00	2.00	3.00	2.00	3.00	1.00	9.00	3.00	2.00	.	1.00	1.00	1.00	2.00	3.00	1.00	1.00	1.00	1.00	.	.	2.00	3.00	1.00	1.00	.	.	6.00	2.00	.	.	.	2.00	.	10.00	10.00	10.00	.	.	.	.	.	.	.
582	1.00	2.00	0	1.00	1.00	1.00	2.00	2.00	3.00	4.00	1.00	7.00	3.00	2.00	.	1.00	3.00	2.00	3.00	3.00	3.00	3.00	3.00	3.00	.	.	4.00	4.00	3.00	1.00	.	.	6.00	2.00	.	.	.	1.00	2.00	10.00	10.00	10.00	.	.	.	.	.	.	.
583	1.00	2.00	1	2.00	2.00	1.00	1.00	2.00	3.00	1.00	2.00	.	.	2.00	.	1.00	2.00	2.00	3.00	3.00	3.00	3.00	1.00	1.00	.	.	4.00	4.00	3.00	3.00	.	.	5.00	2.00	.	.	.	2.00	.	10.00	7.00	10.00	.	.	.	.	.	.	.
584	1.00	1.00	1	2.00	2.00	1.00	2.00	3.00	3.00	2.00	1.00	9.00	3.00	2.00	.	1.00	1.00	1.00	2.00	2.00	3.00	3.00	1.00	1.00	.	.	2.00	2.00	2.00	2.00	.	.	7.00	2.00	.	.	.	2.00	.	9.00	7.00	9.00	.	.	.	.	.	.	.
585	1.00	1.00	3	1.00	2.00	1.00	2.00	2.00	3.00	3.00	1.00	6.00	3.00	2.00	.	2.00	1.00	1.00	2.00	1.00	2.00	2.00	1.00	1.00	1.00	2.00	3.00	3.00	2.00	2.00	.	.	5.00	2.00	.	.	.	2.00	.	10.00	10.00	10.00	.	.	.	.	.	.	.
586	1.00	1.00	2	2.00	2.00	1.00	2.00	3.00	3.00	3.00	1.00	6.00	2.00	2.00	.	1.00	1.00	1.00	3.00	4.00	2.00	2.00	2.00	3.00	.	.	2.00	3.00	3.00	3.00	.	.	6.00	2.00	.	.	.	1.00	1.00	10.00	10.00	10.00	.	.	.	.	.	.	.
587	1.00	1.00	1	2.00	2.00	1.00	2.00	2.00	3.00	2.00	1.00	6.00	2.00	2.00	.	1.00	1.00	1.00	3.00	3.00	3.00	4.00	1.00	1.00	.	.	2.00	3.00	2.00	3.00	.	.	4.00	2.00	.	.	.	1.00	1.00	10.00	10.00	10.00	.	.	.	.	.	.	.
588	1.00	1.00	4	1.00	2.00	1.00	2.00	3.00	3.00	3.00	1.00	4.00	2.00	2.00	.	2.00	3.00	3.00	3.00	3.00	2.00	2.00	3.00	3.00	.	.	3.00	3.00	3.00	3.00	.	.	5.00	2.00	.	.	.	1.00	1.00	10.00	10.00	10.00	.	.	.	.	.	.	.
589	1.00	1.00	0	1.00	2.00	2.00	2.00	2.00	3.00	4.00	1.00	9.00	4.00	2.00	.	3.00	3.00	3.00	2.00	2.00	3.00	3.00	3.00	3.00	.	.	4.00	3.00	3.00	3.00	.	.	5.00	2.00	.	.	.	1.00	1.00	10.00	10.00	10.00	.	.	.	.	.	.	.
590	2.00	1.00	5	2.00	2.00	2.00	1.00	2.00	3.00	3.00	2.00	.	.	2.00	.	1.00	3.00	4.00	3.00	4.00	4.00	4.00	2.00	2.00	.	.	3.00	3.00	2.00	3.00	.	.	7.00	2.00	.	.	.	1.00	3.00	10.00	10.00	10.00	.	.	.	.	.	.	.
591	1.00	1.00	3	2.00	2.00	1.00	1.00	3.00	3.00	3.00	2.00	.	.	2.00	.	1.00	1.00	1.00	2.00	3.00	3.00	3.00	1.00	1.00	.	.	3.00	2.00	3.00	3.00	.	.	6.00	2.00	.	.	.	1.00	1.00	10.00	10.00	10.00	.	.	.	.	.	.	.
592	2.00	1.00	2	1.00	2.00	1.00	2.00	3.00	3.00	4.00	1.00	6.00	3.00	2.00	.	2.00	2.00	2.00	3.00	3.00	1.00	1.00	1.00	1.00	.	.	3.00	3.00	3.00	1.00	.	.	5.00	1.00	1.00	2.00	4.00	1.00	3.00	0.00	1.00	1.00	7.00	7.00	8.00	.	.	.	.
593	1.00	2.00	2	2.00	2.00	1.00	2.00	2.00	3.00	3.00	1.00	9.00	4.00	2.00	.	1.00	2.00	2.00	2.00	2.00	1.00	1.00	2.00	2.00	.	.	2.00	2.00	1.00	1.00	.	.	5.00	1.00	2.00	2.00	2.00	2.00	.	10.00	10.00	10.00	.	.	.	.	.	.	.
594	1.00	1.00	1	1.00	2.00	2.00	1.00	2.00	3.00	4.00	1.00	6.00	3.00	2.00	.	2.00	3.00	4.00	2.00	2.00	3.00	3.00	1.00	1.00	.	.	3.00	4.00	3.00	4.00	.	.	6.00	2.00	.	.	.	1.00	3.00	10.00	10.00	10.00	.	.	.	.	.	.	.
595	1.00	1.00	3	1.00	1.00	2.00	2.00	2.00	3.00	3.00	1.00	6.00	2.00	2.00	.	3.00	3.00	3.00	3.00	3.00	3.00	3.00	2.00	2.00	.	.	3.00	3.00	3.00	3.00	.	.	6.00	2.00	.	.	.	1.00	1.00	10.00	10.00	10.00	.	.	.	.	.	.	.
596	2.00	1.00	3	1.00	1.00	1.00	2.00	3.00	3.00	4.00	1.00	11.50	4.00	1.00	5.00	4.00	3.00	1.00	2.00	3.00	3.00	2.00	2.00	2.00	.	.	2.00	2.00	3.00	3.00	.	.	5.00	2.00	.	.	.	1.00	1.00	10.00	10.00	10.00	.	.	.	.	.	.	.
597	1.00	1.00	1	1.00	1.00	1.00	2.00	2.00	3.00	3.00	2.00	.	.	2.00	.	1.00	2.00	3.00	3.00	3.00	3.00	3.00	2.00	2.00	.	.	2.00	2.00	2.00	2.00	.	.	6.00	1.00	1.00	2.00	1.00	1.00	1.00	2.00	2.00	2.00	.	.	.	-1.00	-1.00	.	.
598	2.00	1.00	1	1.00	2.00	1.00	2.00	2.00	3.00	4.00	1.00	14.00	4.00	2.00	.	4.00	4.00	4.00	3.00	4.00	4.00	4.00	4.00	4.00	.	.	4.00	4.00	3.00	4.00	.	.	6.00	2.00	.	.	.	1.00	2.00	10.00	10.00	10.00	.	.	.	.	.	.	.
599	1.00	1.00	3	1.00	2.00	1.00	2.00	3.00	3.00	2.00	2.00	.	.	2.00	.	3.00	4.00	4.00	4.00	4.00	4.00	3.00	1.00	1.00	.	.	3.00	4.00	4.00	3.00	.	.	5.00	2.00	.	.	.	2.00	.	10.00	10.00	10.00	.	.	.	.	.	.	.
600	2.00	1.00	2	2.00	2.00	1.00	2.00	2.00	3.00	3.00	1.00	10.50	3.00	1.00	9.00	3.00	4.00	4.00	4.00	4.00	4.00	4.00	1.00	1.00	.	.	1.00	1.00	1.00	1.00	.	.	6.00	2.00	.	.	.	1.00	1.00	10.00	10.00	10.00	.	.	.	.	.	.	.
601	1.00	3.00	5	1.00	2.00	1.00	2.00	3.00	3.00	4.00	2.00	.	.	2.00	.	1.00	3.00	3.00	1.00	1.00	4.00	4.00	1.00	1.00	.	.	4.00	4.00	3.00	3.00	.	.	7.00	2.00	.	.	.	2.00	.	10.00	10.00	10.00	.	.	.	.	.	.	.
602	1.00	1.00	1	2.00	2.00	1.00	2.00	2.00	3.00	3.00	1.00	9.00	4.00	2.00	.	1.00	2.00	1.00	3.00	3.00	2.00	1.00	1.00	1.00	.	.	1.00	1.00	3.00	1.00	.	.	5.00	2.00	.	.	.	1.00	1.00	10.00	10.00	10.00	.	.	.	.	.	.	.
603	2.00	2.00	0	1.00	2.00	2.00	2.00	2.00	3.00	4.00	2.00	.	.	2.00	.	3.00	3.00	3.00	1.00	1.00	3.00	3.00	3.00	3.00	.	.	3.00	3.00	3.00	3.00	.	.	5.00	2.00	.	.	.	1.00	1.00	10.00	10.00	10.00	.	.	.	.	.	.	.
604	2.00	1.00	3	1.00	2.00	1.00	2.00	2.00	3.00	4.00	1.00	6.00	3.00	2.00	.	3.00	3.00	3.00	3.00	3.00	1.00	1.00	3.00	3.00	.	.	3.00	3.00	1.00	1.00	.	.	5.00	1.00	1.00	2.00	5.00	1.00	1.00	0.00	0.00	0.00	5.00	6.00	6.00	-4.25	-4.50	.	.
605	1.00	1.00	1	1.00	2.00	1.00	2.00	3.00	3.00	3.00	1.00	7.50	3.00	2.00	.	2.00	2.00	2.00	3.00	3.00	3.00	3.00	1.00	1.00	.	.	3.00	1.00	3.00	1.00	.	.	6.00	1.00	1.00	2.00	5.00	1.00	1.00	1.00	1.00	2.00	9.00	10.00	10.00	.	.	.	.
606	1.00	1.00	1	2.00	2.00	1.00	2.00	4.00	3.00	3.00	1.00	12.00	5.00	2.00	.	3.00	2.00	3.00	3.00	3.00	3.00	3.00	2.00	3.00	.	.	3.00	3.00	4.00	4.00	.	.	4.00	2.00	.	.	.	1.00	3.00	10.00	10.00	10.00	.	.	.	.	.	.	.
607	2.00	1.00	0	2.00	2.00	1.00	1.00	2.00	3.00	4.00	1.00	9.00	4.00	2.00	.	1.00	2.00	1.00	3.00	3.00	2.00	2.00	2.00	2.00	.	.	3.00	3.00	1.00	1.00	.	.	5.00	2.00	.	.	.	1.00	1.00	10.00	10.00	10.00	.	.	.	.	.	.	.
608	1.00	1.00	1	2.00	2.00	1.00	2.00	2.00	3.00	3.00	1.00	10.50	4.00	2.00	.	2.00	2.00	2.00	3.00	3.00	3.00	3.00	3.00	3.00	.	.	3.00	3.00	3.00	3.00	.	.	7.00	1.00	1.00	2.00	4.00	1.00	2.00	1.00	1.00	1.00	9.00	9.00	9.00	.	.	.	.
609	1.00	1.00	2	1.00	2.00	1.00	1.00	3.00	3.00	4.00	1.00	8.50	4.00	2.00	.	1.00	1.00	2.00	2.00	3.00	2.00	2.00	1.00	1.00	.	.	1.00	3.00	2.00	2.00	.	.	7.00	2.00	.	.	.	2.00	.	10.00	10.00	10.00	.	.	.	.	.	.	.
610	2.00	1.00	2	2.00	2.00	1.00	2.00	2.00	3.00	3.00	2.00	.	.	1.00	9.00	1.00	1.00	1.00	3.00	3.00	3.00	3.00	1.00	1.00	.	.	3.00	3.00	3.00	1.00	.	.	5.00	1.00	1.00	2.00	4.00	1.00	2.00	1.00	2.00	2.00	7.00	7.00	7.00	.	.	.	.
611	2.00	1.00	2	2.00	2.00	1.00	2.00	2.00	3.00	3.00	1.00	4.00	3.00	2.00	.	1.00	2.00	1.00	2.00	1.00	2.00	1.00	1.00	1.00	.	.	1.00	3.00	1.00	1.00	.	.	6.00	2.00	.	.	.	2.00	.	10.00	10.00	10.00	.	.	.	.	.	.	.
612	2.00	2.00	2	1.00	1.00	1.00	2.00	1.00	3.00	4.00	2.00	.	.	2.00	.	1.00	3.00	3.00	3.00	3.00	4.00	4.00	1.00	1.00	.	.	3.00	3.00	3.00	3.00	.	.	5.00	2.00	1.00	2.00	4.00	1.00	1.00	1.00	1.00	1.00	4.00	2.00	4.00	-4.50	-5.00	-0.75	-0.75
613	2.00	1.00	4	1.00	2.00	1.00	2.00	3.00	3.00	4.00	1.00	6.00	3.00	2.00	.	3.00	3.00	4.00	2.00	3.00	3.00	4.00	1.00	1.00	.	.	4.00	4.00	3.00	3.00	.	.	5.00	2.00	.	.	.	1.00	3.00	10.00	10.00	10.00	.	.	.	.	.	.	.
614	1.00	2.00	0	1.00	2.00	2.00	2.00	2.00	3.00	3.00	1.00	3.00	2.00	2.00	.	2.00	3.00	2.00	3.00	3.00	1.00	1.00	1.00	1.00	.	.	2.00	3.00	2.00	2.00	.	.	5.00	1.00	1.00	3.00	3.00	1.00	1.00	3.00	3.00	3.00	8.00	8.00	10.00	.	.	.	.
615	1.00	1.00	2	1.00	2.00	1.00	2.00	3.00	3.00	3.00	1.00	6.00	3.00	2.00	.	1.00	1.00	1.00	4.00	4.00	4.00	3.00	1.00	1.00	.	.	2.00	2.00	3.00	3.00	.	.	5.00	2.00	.	.	.	2.00	.	10.00	10.00	10.00	.	.	.	.	.	.	.
616	2.00	1.00	2	2.00	1.00	1.00	2.00	2.00	3.00	4.00	2.00	.	.	2.00	.	3.00	3.00	1.00	3.00	3.00	3.00	4.00	1.00	1.00	.	.	3.00	4.00	1.00	1.00	.	.	5.00	2.00	.	.	.	1.00	1.00	10.00	10.00	10.00	.	.	.	.	.	.	.
617	2.00	2.00	1	2.00	2.00	2.00	1.00	2.00	3.00	3.00	1.00	3.00	2.00	1.00	4.00	3.00	3.00	2.00	3.00	3.00	2.00	3.00	2.00	2.00	.	.	4.00	4.00	4.00	4.00	.	.	6.00	2.00	.	.	.	2.00	.	10.00	10.00	10.00	.	.	.	.	.	.	.
618	1.00	2.00	1	2.00	1.00	1.00	2.00	3.00	3.00	3.00	1.00	3.00	2.00	1.00	7.00	3.00	2.00	3.00	2.00	2.00	2.00	3.00	3.00	3.00	.	.	3.00	3.00	2.00	2.00	.	.	5.00	2.00	.	.	.	1.00	3.00	10.00	10.00	10.00	.	.	.	.	.	.	.
619	1.00	1.00	2	2.00	2.00	1.00	2.00	3.00	3.00	2.00	2.00	.	.	2.00	.	1.00	1.00	1.00	4.00	4.00	1.00	1.00	1.00	1.00	.	.	2.00	3.00	1.00	1.00	.	.	6.00	2.00	.	.	.	2.00	.	10.00	10.00	10.00	.	.	.	.	.	.	.
620	2.00	1.00	1	1.00	2.00	1.00	2.00	2.00	3.00	4.00	1.00	12.00	4.00	2.00	.	3.00	3.00	4.00	2.00	3.00	4.00	4.00	1.00	1.00	.	.	4.00	4.00	4.00	4.00	.	.	7.00	2.00	.	.	.	1.00	2.00	10.00	10.00	10.00	.	.	.	.	.	.	.
621	2.00	2.00	2	2.00	2.00	1.00	2.00	2.00	3.00	3.00	1.00	7.50	3.00	2.00	.	1.00	2.00	2.00	3.00	4.00	4.00	4.00	1.00	1.00	.	.	3.00	2.00	1.00	3.00	.	.	4.00	2.00	.	.	.	1.00	1.00	10.00	10.00	10.00	.	.	.	.	.	.	.
622	1.00	3.00	1	2.00	2.00	2.00	2.00	2.00	3.00	3.00	1.00	3.00	2.00	2.00	.	1.00	2.00	2.00	1.00	3.00	4.00	4.00	2.00	3.00	.	.	4.00	4.00	3.00	3.00	.	.	7.00	2.00	.	.	.	2.00	.	10.00	10.00	10.00	.	.	.	.	.	.	.
623	2.00	1.00	1	2.00	2.00	1.00	2.00	3.00	3.00	3.00	1.00	10.50	4.00	2.00	.	1.00	2.00	2.00	3.00	3.00	2.00	2.00	1.00	1.00	.	.	2.00	2.00	2.00	3.00	.	.	6.00	2.00	.	.	.	1.00	1.00	10.00	10.00	10.00	.	.	.	.	.	.	.
624	2.00	1.00	1	2.00	2.00	1.00	2.00	3.00	3.00	3.00	1.00	6.00	3.00	2.00	.	1.00	1.00	1.00	2.00	1.00	2.00	2.00	1.00	1.00	.	.	3.00	3.00	1.00	1.00	.	.	7.00	1.00	1.00	3.00	1.00	2.00	.	2.00	2.00	2.00	10.00	10.00	10.00	.	.	.	.
625	1.00	1.00	1	2.00	2.00	1.00	2.00	3.00	3.00	4.00	1.00	4.00	2.00	1.00	7.50	3.00	3.00	2.00	2.00	3.00	3.00	3.00	2.00	3.00	.	.	4.00	4.00	4.00	3.00	.	.	4.00	2.00	.	.	.	1.00	4.00	10.00	10.00	10.00	.	.	.	.	.	.	.
626	1.00	1.00	2	1.00	2.00	2.00	2.00	2.00	3.00	3.00	2.00	.	.	2.00	.	3.00	1.00	1.00	3.00	3.00	4.00	3.00	1.00	1.00	.	.	1.00	3.00	2.00	2.00	.	.	7.00	2.00	.	.	.	1.00	3.00	10.00	10.00	10.00	.	.	.	.	.	.	.
627	2.00	1.00	2	2.00	2.00	1.00	2.00	1.00	3.00	3.00	1.00	10.00	3.00	2.00	.	3.00	2.00	1.00	3.00	3.00	3.00	3.00	3.00	1.00	.	.	3.00	3.00	1.00	1.00	.	.	5.00	2.00	.	.	.	1.00	3.00	10.00	10.00	10.00	.	.	.	.	.	.	.
628	2.00	1.00	2	2.00	2.00	2.00	1.00	2.00	3.00	3.00	1.00	6.00	3.00	2.00	.	1.00	3.00	3.00	1.00	1.00	4.00	4.00	3.00	3.00	.	.	4.00	4.00	4.00	4.00	.	.	5.00	1.00	3.00	3.00	3.00	2.00	.	10.00	10.00	10.00	10.00	10.00	10.00	.	.	.	.
629	2.00	2.00	0	2.00	1.00	2.00	2.00	4.00	3.00	4.00	1.00	7.00	3.00	2.00	.	2.00	4.00	4.00	4.00	4.00	4.00	4.00	3.00	4.00	.	.	4.00	4.00	4.00	4.00	.	.	6.00	2.00	.	.	.	2.00	.	8.00	7.00	8.00	.	.	.	.	.	.	.
630	1.00	1.00	1	1.00	2.00	1.00	2.00	2.00	3.00	3.00	1.00	3.00	2.00	2.00	.	1.00	1.00	2.00	3.00	3.00	3.00	3.00	2.00	2.00	.	.	1.00	3.00	1.00	1.00	.	.	7.00	2.00	.	.	.	2.00	.	5.00	5.00	5.00	.	.	.	-0.75	-0.75	.	.
631	1.00	1.00	1	2.00	2.00	1.00	2.00	3.00	3.00	4.00	1.00	10.00	4.00	2.00	.	3.00	1.00	1.00	3.00	3.00	3.00	3.00	2.00	1.00	.	.	1.00	1.00	1.00	1.00	.	.	5.00	2.00	.	.	.	2.00	.	10.00	10.00	10.00	.	.	.	.	.	.	.
632	1.00	1.00	2	1.00	1.00	1.00	2.00	2.00	3.00	4.00	1.00	6.00	3.00	2.00	.	2.00	1.00	1.00	3.00	4.00	4.00	4.00	1.00	2.00	.	.	4.00	3.00	3.00	2.00	.	.	5.00	2.00	.	.	.	1.00	1.00	10.00	10.00	10.00	.	.	.	.	.	.	.
633	1.00	1.00	1	2.00	2.00	1.00	2.00	2.00	3.00	2.00	2.00	.	.	1.00	6.00	1.00	2.00	2.00	3.00	4.00	2.00	2.00	1.00	1.00	.	.	4.00	4.00	4.00	4.00	.	.	5.00	2.00	.	.	.	1.00	3.00	10.00	10.00	10.00	.	.	.	.	.	.	.
634	1.00	1.00	2	1.00	2.00	1.00	2.00	3.00	3.00	2.00	1.00	7.50	3.00	2.00	.	1.00	1.00	2.00	1.00	4.00	2.00	1.00	1.00	1.00	.	.	2.00	2.00	1.00	1.00	.	.	6.00	2.00	.	.	.	1.00	1.00	10.00	10.00	10.00	.	.	.	.	.	.	.
635	2.00	2.00	2	2.00	2.00	1.00	2.00	3.00	3.00	4.00	1.00	6.00	3.00	2.00	.	2.00	1.00	4.00	2.00	4.00	4.00	4.00	2.00	2.00	.	.	4.00	4.00	4.00	4.00	.	.	6.00	2.00	.	.	.	1.00	4.00	10.00	10.00	10.00	.	.	.	.	.	.	.
636	2.00	1.00	1	1.00	2.00	1.00	2.00	2.00	3.00	4.00	1.00	9.00	4.00	2.00	.	1.00	1.00	1.00	2.00	2.00	3.00	3.00	1.00	1.00	.	.	1.00	2.00	2.00	2.00	.	.	6.00	2.00	.	.	.	1.00	1.00	10.00	10.00	10.00	.	.	.	.	.	.	.
637	1.00	1.00	2	2.00	2.00	1.00	2.00	2.00	3.00	2.00	2.00	.	.	2.00	.	1.00	1.00	3.00	1.00	3.00	3.00	1.00	1.00	1.00	.	.	2.00	3.00	1.00	1.00	.	.	5.00	2.00	.	.	.	2.00	.	10.00	10.00	10.00	.	.	.	.	.	.	.
638	1.00	1.00	1	2.00	2.00	1.00	2.00	2.00	3.00	3.00	1.00	6.00	3.00	2.00	.	1.00	3.00	2.00	2.00	3.00	1.00	1.00	2.00	2.00	.	.	3.00	3.00	3.00	3.00	.	.	6.00	2.00	.	.	.	1.00	4.00	10.00	10.00	10.00	.	.	.	.	.	.	.
639	2.00	1.00	1	1.00	2.00	1.00	2.00	2.00	3.00	3.00	1.00	7.50	4.00	2.00	.	1.00	3.00	4.00	4.00	4.00	2.00	2.00	1.00	1.00	.	.	2.00	2.00	1.00	1.00	.	.	5.00	2.00	.	.	.	1.00	1.00	10.00	10.00	10.00	.	.	.	.	.	.	.
640	2.00	1.00	1	2.00	2.00	1.00	2.00	2.00	3.00	3.00	1.00	6.00	3.00	2.00	.	1.00	3.00	4.00	3.00	3.00	4.00	4.00	1.00	1.00	.	.	2.00	3.00	2.00	1.00	.	.	5.00	2.00	.	.	.	2.00	.	10.00	10.00	10.00	.	.	.	.	.	.	.
641	1.00	1.00	1	2.00	2.00	1.00	2.00	2.00	3.00	3.00	1.00	9.00	4.00	2.00	.	1.00	2.00	1.00	3.00	3.00	2.00	3.00	1.00	1.00	.	.	1.00	3.00	3.00	3.00	.	.	6.00	2.00	.	.	.	1.00	3.00	10.00	8.00	10.00	.	.	.	.	.	.	.
642	1.00	1.00	1	1.00	1.00	1.00	2.00	3.00	3.00	3.00	1.00	9.00	4.00	2.00	.	1.00	2.00	1.00	2.00	2.00	3.00	2.00	1.00	1.00	.	.	2.00	3.00	1.00	1.00	.	.	6.00	2.00	.	.	.	2.00	.	10.00	10.00	10.00	.	.	.	.	.	.	.
643	2.00	1.00	1	2.00	2.00	1.00	2.00	2.00	3.00	4.00	2.00	.	.	2.00	.	1.00	1.00	1.00	3.00	4.00	3.00	4.00	2.00	3.00	.	.	4.00	4.00	3.00	4.00	.	.	6.00	1.00	1.00	2.00	3.00	1.00	4.00	0.00	0.00	0.00	3.00	10.00	10.00	-5.00	.	-1.00	.
644	1.00	1.00	2	2.00	2.00	1.00	2.00	2.00	3.00	4.00	1.00	6.00	3.00	1.00	3.00	2.00	3.00	2.00	2.00	4.00	2.00	3.00	2.00	3.00	.	.	4.00	4.00	4.00	4.00	.	.	7.00	2.00	.	.	.	1.00	3.00	7.00	10.00	10.00	.	.	.	.	.	.	.
645	1.00	2.00	1	1.00	2.00	1.00	2.00	2.00	3.00	3.00	2.00	.	.	2.00	.	4.00	2.00	2.00	4.00	4.00	3.00	3.00	1.00	1.00	.	.	3.00	4.00	3.00	4.00	.	.	7.00	2.00	.	.	.	1.00	2.00	10.00	10.00	10.00	.	.	.	.	.	.	.
646	1.00	1.00	1	2.00	2.00	1.00	2.00	2.00	3.00	2.00	1.00	9.00	4.00	2.00	.	1.00	2.00	2.00	2.00	1.00	2.00	2.00	1.00	2.00	.	.	1.00	3.00	1.00	1.00	.	.	6.00	2.00	.	.	.	1.00	1.00	10.00	10.00	10.00	.	.	.	.	.	.	.
647	1.00	1.00	1	1.00	2.00	1.00	2.00	3.00	3.00	3.00	1.00	6.00	3.00	2.00	9.00	4.00	4.00	1.00	3.00	4.00	3.00	4.00	1.00	1.00	.	.	1.00	2.00	1.00	1.00	.	.	4.00	1.00	1.00	2.00	4.00	1.00	1.00	0.00	0.00	0.00	9.00	7.00	10.00	.	.	.	.
[truncated: 24 more columns]
